# Supplementary material for: The antenna of far-red absorbing cyanobacteria increases both absorption and quantum efficiency of Photosystem II
Source: Nat Commun. 2022 Jun 21;13:3562. doi: 10.1038/s41467-022-31099-5 (PMC9213480; doi:10.1038/s41467-022-31099-5)
Supplement: Supplementary file 4 — Source Data [file 41467_2022_31099_MOESM4_ESM.zip]

Archive with 3 entries (3 files):
- Source Data Figure 1.xlsx
- Source Data Figure 2.xlsx
- Source Data Figure 3.xlsx
