# Supplementary material for: The antenna of far-red absorbing cyanobacteria increases both absorption and quantum efficiency of Photosystem II
Source: Nat Commun. 2022 Jun 21;13:3562. doi: 10.1038/s41467-022-31099-5 (PMC9213480; doi:10.1038/s41467-022-31099-5)
Supplement: Supplementary file 4 — Source Data [file 41467_2022_31099_MOESM4_ESM.zip › Source Data Figure 1.xlsx]

## Sheet:  Figure 1 a
Wavelength		WL	FRL
830			0.00144
829			-0.000981788
828			-0.00205
827			0.000902901
826			0.00355
825			0.000844784
824			-0.00512
823			-0.000768188
822			-0.00276
821			0.00157
820			0.000659785
819			-0.000741712
818			0.000148226
817			0.00138
816			8.2053e-05
815			0.00207
814			0.00103
813			-0.00229
812			-0.00274
811			0.00113
810			-0.00179
809			0.000574076
808			0.00171
807			0.00179
806			0.00381
805			0.00265
804			0.000649806
803			0.00379
802			0.00331
801			0.00203
800			0.00547
799			0.000809501
798		0.0021	0.00603
797		0.000602839	0.00433
796		0.000567238	0.00248
795		0.00187	0.00544
794		-0.00341	0.00827
793		0.00224	0.00526
792		0.000265012	0.00649
791		6.22692e-05	0.00789
790		-0.00187	0.00843
789		-0.00243	0.0115
788		0.000945325	0.01141
787		0.00172	0.01075
786		-0.000637276	0.00932
785		-0.00124	0.01299
784		-0.00177	0.01248
783		0.00145	0.01442
782		-0.000274865	0.01416
781		-0.000704864	0.01416
780		2.40771e-05	0.0168
779		0.00117	0.01469
778		-0.0004812	0.01624
777		0.002	0.01826
776		0.00299	0.01884
775		-0.000679752	0.01976
774		0.000884458	0.01918
773		0.00193	0.01968
772		0.00171	0.02029
771		-0.00114	0.02189
770		0.000745247	0.02382
769		-0.00116	0.02209
768		-0.00105	0.02372
767		-0.00316	0.0251
766		-0.00158	0.02687
765		-0.00206	0.02549
764		-0.000784291	0.02911
763		-0.00146	0.02993
762		0.000378609	0.03247
761		-0.00333	0.03301
760		-0.00231	0.03528
759		-7.77961e-06	0.03756
758		-0.000107068	0.03913
757		-0.00106	0.04254
756		0.00117	0.046
755		-0.0015	0.05008
754		-0.000370505	0.05139
753		0.000592586	0.05329
752		-0.00208	0.05649
751		0.000649601	0.05925
750		-0.000325897	0.06151
749		0.000417422	0.0639
748		0.00114	0.06609
747		-0.00026602	0.06714
746		0.000835071	0.07
745		0.000538984	0.07334
744		-9.32007e-05	0.07449
743		0.003	0.07594
742		0.000456433	0.07779
741		0.00185	0.08199
740		0.00040324	0.0834
739		0.00261	0.08672
738		0.00362	0.08864
737		0.00343	0.0919
736		0.00583	0.09323
735		0.00624	0.09758
734		0.00555	0.10093
733		0.00862	0.10348
732		0.00782	0.10724
731		0.00991	0.11028
730		0.01154	0.11577
729		0.01206	0.11922
728		0.01408	0.12543
727		0.01572	0.12987
726		0.01972	0.13639
725		0.02121	0.14199
724		0.02457	0.14895
723		0.02801	0.15527
722		0.03027	0.16226
721		0.03499	0.17013
720		0.03852	0.17724
719		0.0428	0.18433
718		0.04772	0.19248
717		0.05478	0.1992
716		0.06134	0.20909
715		0.06666	0.21574
714		0.0747	0.22268
713		0.0833	0.22983
712		0.09178	0.23574
711		0.10023	0.24186
710		0.11106	0.24537
709		0.12022	0.24955
708		0.13247	0.25233
707		0.14565	0.25654
706		0.15951	0.2586
705		0.17384	0.26083
704		0.18917	0.26431
703		0.20729	0.26925
702		0.22581	0.27368
701		0.24838	0.27898
700		0.27268	0.28727
699		0.30055	0.29943
698		0.33122	0.31187
697		0.36614	0.32744
696		0.40579	0.3467
695		0.44941	0.37121
694		0.49338	0.39778
693		0.54046	0.42961
692		0.58792	0.46376
691		0.63592	0.50221
690		0.68451	0.5435
689		0.73044	0.58817
688		0.77731	0.6338
687		0.81943	0.68026
686		0.86076	0.72518
685		0.89806	0.76605
684		0.92915	0.80213
683		0.95558	0.83249
682		0.97546	0.85702
681		0.98972	0.87528
680		0.99776	0.88753
679		1	0.89414
678		0.99617	0.89763
677		0.98875	0.89947
676		0.97948	0.89511
675		0.96695	0.89138
674		0.95357	0.88539
673		0.9398	0.8781
672		0.92409	0.86915
671		0.90749	0.85883
670		0.88989	0.84614
669		0.86933	0.83175
668		0.84947	0.81682
667		0.82848	0.80205
666		0.80839	0.7866
665		0.78695	0.77247
664		0.76897	0.75864
663		0.75074	0.74722
662		0.73414	0.73642
661		0.71939	0.72863
660		0.70716	0.72214
659		0.69578	0.71634
658		0.68745	0.71239
657		0.67948	0.70929
656		0.67496	0.70568
655		0.6715	0.70511
654		0.66945	0.70312
653		0.66679	0.70304
652		0.66807	0.70356
651		0.66964	0.70399
650		0.67113	0.70543
649		0.67508	0.70833
648		0.68036	0.71106
647		0.68579	0.71512
646		0.69422	0.72062
645		0.70175	0.72591
644		0.7102	0.73253
643		0.72106	0.74043
642		0.73223	0.74928
641		0.74338	0.75738
640		0.75427	0.76632
639		0.76563	0.77419
638		0.77358	0.78142
637		0.78277	0.78795
636		0.79048	0.79391
635		0.79778	0.79709
634		0.80201	0.80189
633		0.80583	0.80385
632		0.80926	0.80479
631		0.81213	0.80577
630		0.8133	0.80688
629		0.8149	0.80676
628		0.81613	0.80551
627		0.81658	0.80523
626		0.81537	0.80336
625		0.81536	0.80184
624		0.81466	0.79894
623		0.81277	0.79674
622		0.81134	0.79391
621		0.80981	0.79069
620		0.80689	0.78625
619		0.80527	0.78261
618		0.80242	0.7776
617		0.79874	0.77283
616		0.79516	0.7678
615		0.79045	0.76213
614		0.78592	0.75577
613		0.78157	0.74905
612		0.77654	0.74256
611		0.77232	0.7352
610		0.76606	0.72823
609		0.76021	0.72146
608		0.75554	0.71359
607		0.75016	0.70678
606		0.74365	0.69875
605		0.73908	0.69188
604		0.73295	0.68454
603		0.72719	0.67732
602		0.72158	0.66989
601		0.71751	0.66314
600		0.71155	0.65614
599		0.7057	0.64921
598		0.70074	0.64298
597		0.69589	0.63472
596		0.68999	0.62824
595		0.68342	0.6205
594		0.67869	0.6142
593		0.67264	0.60617
592		0.66556	0.59743
591		0.65915	0.58977
590		0.65323	0.58203
589		0.64656	0.57374
588		0.63892	0.56375
587		0.63273	0.55641
586		0.62666	0.54793
585		0.6205	0.53866
584		0.61408	0.53088
583		0.60973	0.52157
582		0.60368	0.51207
581		0.59767	0.50632
580		0.59232	0.49587
579		0.5869	0.48754
578		0.57846	0.4778
577		0.56893	0.46926
576		0.56167	0.46066
575		0.55107	0.45262
574		0.54073	0.44417
573		0.53016	0.4361
572		0.5184	0.42615
571		0.50736	0.41915
570		0.4963	0.41207
569		0.48459	0.40363
568		0.47539	0.39809
567		0.46454	0.39189
566		0.45554	0.38719
565		0.44693	0.3821
564		0.43729	0.37815
563		0.43044	0.37291
562		0.42106	0.37155
561		0.41348	0.36811
560		0.40861	0.36511
559		0.40033	0.36314
558		0.39493	0.36247
557		0.38764	0.36022
556		0.38257	0.3601
555		0.37757	0.35921
554		0.37236	0.36233
553		0.36977	0.36322
552		0.36564	0.36578
551		0.36289	0.36981
550		0.36096	0.37393
549		0.35949	0.37909
548		0.35732	0.38595
547		0.35594	0.39184
546		0.35542	0.40112
545		0.35649	0.40956
544		0.35648	0.4201
543		0.35874	0.4302
542		0.36128	0.44275
541		0.36313	0.45539
540		0.36711	0.46924
539		0.37074	0.48441
538		0.37441	0.4997
537		0.37922	0.51549
536		0.38394	0.53388
535		0.38977	0.55216
534		0.39658	0.57147
533		0.40235	0.58981
532		0.40983	0.61025
531		0.4168	0.63138
530		0.42488	0.65028
529		0.43252	0.66955
528		0.43876	0.68933
527		0.44661	0.70882
526		0.45579	0.7291
525		0.46116	0.74843
524		0.47035	0.76745
523		0.47833	0.78598
522		0.48582	0.80444
521		0.49299	0.82092
520		0.50089	0.83812
519		0.50847	0.85486
518		0.51673	0.86955
517		0.5245	0.88626
516		0.53131	0.89968
515		0.5396	0.91438
514		0.54694	0.92955
513		0.55512	0.94318
512		0.56233	0.95651
511		0.57113	0.97009
510		0.57848	0.98719
509		0.58617	1.00107
508		0.59568	1.01445
507		0.60256	1.02989
506		0.61071	1.04489
505		0.61849	1.05928
504		0.62656	1.07356
503		0.63419	1.08867
502		0.64097	1.10306
501		0.64811	1.11776
500		0.65436	1.13201
499		0.66051	1.14496
498		0.66532	1.15799
497		0.67202	1.16934
496		0.67526	1.17988
495		0.67938	1.19277
494		0.68321	1.20146
493		0.68582	1.21073
492		0.68803	1.217
491		0.6896	1.22649
490		0.69163	1.23374
489		0.69176	1.23945
488		0.6944	1.24354
487		0.69391	1.24833
486		0.69417	1.24952
485		0.69547	1.2541
484		0.69664	1.25547
483		0.69769	1.25871
482		0.69849	1.25993
481		0.69813	1.26319
480		0.70059	1.26429
479		0.70149	1.26568
478		0.70253	1.26659
477		0.70337	1.27037
476		0.70667	1.27208
475		0.70785	1.2732
474		0.71059	1.27804
473		0.71292	1.28174
472		0.7148	1.28494
471		0.72065	1.2905
470		0.7238	1.29527
469		0.72557	1.29918
468		0.72975	1.3051
467		0.7333	1.3116
466		0.7372	1.31669
465		0.74034	1.3212
464		0.74526	1.32677
463		0.74985	1.33137
462		0.75642	1.33766
461		0.76349	1.34148
460		0.76954	1.34696
459		0.77995	1.35392
458		0.7909	1.35898
457		0.80634	1.36567
456		0.82452	1.37327
455		0.84475	1.38415
454		0.86948	1.39406
453		0.89744	1.40625
452		0.92782	1.42095
451		0.96208	1.43652
450		0.99669	1.45412
449		1.03173	1.47117
448		1.06925	1.48849
447		1.10301	1.50608
446		1.13596	1.52289
445		1.16383	1.54004
444		1.18802	1.55245
443		1.20705	1.56519
442		1.22311	1.57403
441		1.23444	1.57739
440		1.24194	1.58485
439		1.24303	1.58534
438		1.24235	1.58222
437		1.23855	1.58251
436		1.23346	1.57574
435		1.22527	1.56778
434		1.21498	1.55964
433		1.20549	1.55441
432		1.19483	1.54299
431		1.18486	1.5353
430		1.17383	1.52685
429		1.16471	1.51793
428		1.15642	1.50569
427		1.15131	1.50227
426		1.14684	1.49331
425		1.14158	1.48798
424		1.13871	1.48048
423		1.13474	1.47483
422		1.13485	1.46724
421		1.13174	1.46127
420		1.12893	1.45403
419		1.12629	1.4456
418		1.11887	1.43829
417		1.11521	1.42869
416		1.10881	1.41773
415		1.09847	1.4095
414		1.0856	1.39941
413		1.0768	1.38539
412		1.06426	1.37105
411		1.05219	1.36121
410		1.0336	1.34167
409		1.01949	1.33052
408		1.00526	1.31604
407		0.99182	1.30062
406		0.97898	1.28354
405		0.9629	1.26984
404		0.95247	1.25831
403		0.94393	1.24258
402		0.93471	1.23215
401		0.92306	1.22364
400		0.91739	1.2152
399		0.91453
398		0.91246
397		0.90856
396		0.90893
395		0.90539
394		0.90617
393		0.9031
392		0.90506
391		0.90374
390		0.90474
389		0.90303
388		0.90581
387		0.90097
386		0.90423
385		0.89899
384		0.90266
383		0.9005
382		0.8972
381		0.89437
380		0.8885
379		0.88616
378		0.87911
377		0.87653
376		0.8693
375		0.86176
374		0.85768
373		0.85061
372		0.84461
371		0.84177
370		0.83956
369		0.83955
368		0.83403
367		0.83372
366		0.83137
365		0.83179
364		0.83295
363		0.83803
362		0.84072
361		0.84053
360		0.85046
359		0.86213
358		0.86789
357		0.8837
356		0.8963
355		0.9096
354		0.92466
353		0.94794
352		0.97189
351		1.00198
350		1.01838

## Sheet: Figure 1b
Wavelength		580 nm excitation		400 nm excitation
602.308		0.00687		0.01218
603.31		0.00865		0.01347
604.311		0.0102		0.01426
605.313		0.01207		0.01592
606.314		0.01302		0.01727
607.316		0.01611		0.0187
608.317		0.0173		0.0199
609.319		0.0202		0.02074
610.32		0.02298		0.02224
611.322		0.02648		0.02356
612.323		0.03053		0.02383
613.325		0.03392		0.02519
614.327		0.03711		0.02558
615.328		0.04253		0.02685
616.33		0.04685		0.02766
617.331		0.0526		0.02849
618.333		0.05982		0.02925
619.334		0.06569		0.0303
620.336		0.07544		0.0319
621.337		0.08411		0.03244
622.339		0.09314		0.03459
623.34		0.10224		0.0363
624.342		0.11198		0.03849
625.343		0.12699		0.04064
626.345		0.13854		0.04411
627.346		0.15281		0.0469
628.348		0.16965		0.04981
629.349		0.18667		0.05383
630.351		0.20283		0.05737
631.352		0.22362		0.06179
632.354		0.24313		0.0663
633.355		0.26686		0.07194
634.357		0.28678		0.07636
635.358		0.31024		0.08194
636.36		0.3329		0.0878
637.361		0.35841		0.09446
638.363		0.38401		0.1005
639.365		0.41174		0.10755
640.366		0.43368		0.11445
641.368		0.46184		0.1215
642.369		0.49013		0.12991
643.371		0.50838		0.13817
644.372		0.53075		0.14608
645.374		0.55659		0.15283
646.375		0.57882		0.16281
647.377		0.61119		0.17287
648.378		0.62842		0.18235
649.38		0.65169		0.19096
650.381		0.68213		0.20207
651.383		0.7071		0.21317
652.384		0.73189		0.22464
653.386		0.75828		0.23587
654.387		0.78508		0.24726
655.389		0.80312		0.25563
656.39		0.83019		0.26698
657.392		0.8491		0.27641
658.393		0.86269		0.28432
659.395		0.88547		0.29436
660.396		0.88925		0.30086
661.398		0.90479		0.30867
662.399		0.89887		0.32015
663.401		0.91095		0.32507
664.403		0.90162		0.33103
665.404		0.90206		0.34061
666.406		0.91179		0.34848
667.407		0.90098		0.35943
668.409		0.89862		0.37175
669.41		0.90748		0.3818
670.412		0.90801		0.39576
671.413		0.9117		0.40443
672.415		0.9142		0.42379
673.416		0.9299		0.43623
674.418		0.93491		0.44987
675.419		0.94656		0.46733
676.421		0.9573		0.48159
677.422		0.97191		0.49586
678.424		0.97564		0.50787
679.425		0.99211		0.52294
680.427		1		0.53499
681.428		0.99229		0.53978
682.43		0.99467		0.54219
683.431		0.97916		0.53785
684.433		0.96306		0.5313
685.434		0.94334		0.51707
686.436		0.90136		0.50428
687.438		0.86894		0.48082
688.439		0.82286		0.45388
689.441		0.77913		0.42989
690.442		0.73335		0.40369
691.444		0.69395		0.38004
692.445		0.65111		0.3607
693.447		0.62047		0.34121
694.448		0.58054		0.3286
695.45		0.56008		0.31377
696.451		0.53835		0.3063
697.453		0.52186		0.30182
698.454		0.51416		0.30005
699.456		0.50235		0.30528
700.457		0.49856		0.30968
701.459		0.49784		0.31884
702.46		0.50062		0.33614
703.462		0.5086		0.35261
704.463		0.52685		0.37477
705.465		0.54611		0.3946
706.466		0.56018		0.42445
707.468		0.58701		0.44801
708.469		0.60272		0.48595
709.471		0.6264		0.51621
710.472		0.6618		0.55832
711.474		0.69146		0.58302
712.476		0.71279		0.62251
713.477		0.74687		0.65676
714.479		0.7731		0.68719
715.48		0.80117		0.72036
716.482		0.81711		0.75037
717.483		0.83075		0.78306
718.485		0.83985		0.80588
719.486		0.85268		0.83072
720.488		0.85526		0.85217
721.489		0.86264		0.87207
722.491		0.86842		0.88593
723.492		0.85652		0.9028
724.494		0.84647		0.91884
725.495		0.84499		0.93433
726.497		0.82914		0.94356
727.498		0.81366		0.9539
728.5		0.81503		0.96097
729.501		0.7843		0.97168
730.503		0.77882		0.97226
731.504		0.76476		0.9857
732.506		0.74225		0.98294
733.507		0.74012		0.99099
734.509		0.7208		0.99425
735.51		0.70467		0.9996
736.512		0.67817		0.99401
737.514		0.65648		1
738.515		0.64651		0.99804
739.517		0.61805		0.99395
740.518		0.60998		0.99847
741.52		0.60032		0.99081
742.521		0.56941		0.99067
743.523		0.564		0.99239
744.524		0.54284		0.99428
745.526		0.53066		0.98501
746.527		0.51365		0.9828
747.529		0.50215		0.97828
748.53		0.47836		0.96288
749.532		0.46806		0.95589
750.533		0.45301		0.93502
751.535		0.43111		0.91211
752.536		0.41073		0.87099
753.538		0.39209		0.84561
754.539		0.37847		0.81389
755.541		0.35399		0.76384
756.542		0.33294		0.723
757.544		0.31768		0.68087
758.545		0.29531		0.64573
759.547		0.29431		0.60818
760.548		0.27055		0.57992
761.55		0.26089		0.54549
762.552		0.24988		0.51736
763.553		0.24504		0.48813
764.555		0.23061		0.46352
765.556		0.2232		0.44227
766.558		0.21178		0.42021
767.559		0.20606		0.40501
768.561		0.20035		0.38458
769.562		0.18865		0.37069
770.564		0.18283		0.35521
771.565		0.17455		0.34592
772.567		0.17298		0.33082
773.568		0.16697		0.32131
774.57		0.16436		0.3114
775.571		0.16201		0.30158
776.573		0.15845		0.29345
777.574		0.14897		0.29291
778.576		0.14841		0.28792
779.577		0.14738		0.28254
780.579		0.14405		0.27387
781.58		0.13843		0.27765
782.582		0.14076		0.27262
783.583		0.1386		0.26545
784.585		0.14145		0.26661
785.586		0.13874		0.26391
786.588		0.13526		0.25884
787.59		0.12927		0.26001
788.591		0.12911		0.2596
789.593		0.12875		0.25793
790.594		0.12773		0.25366
791.596		0.12584		0.25355
792.597		0.12466		0.25132
793.599		0.11944		0.2473
794.6		0.12497		0.24689
795.602		0.12021		0.24637
796.603		0.11941		0.23891
797.605		0.12198		0.24191
798.606		0.1189		0.23558
799.608		0.11753		0.23647
800.609		0.11171		0.2305
801.611		0.11647		0.22624
802.612		0.11833		0.22484
803.614		0.10326		0.21648
804.615		0.10969		0.21443
805.617		0.11191		0.21474
806.618		0.10459		0.21174
807.62		0.10449		0.19984
808.621		0.10388		0.19927
809.623		0.10244		0.19681
810.624		0.0883		0.1937
811.626		0.09018		0.1847
812.628		0.09252		0.18076
813.629		0.08968		0.17936
814.631		0.08563		0.16949
815.632		0.08599		0.16681
816.634		0.08613		0.15975
817.635		0.07737		0.15749
818.637		0.07103		0.15382
819.638		0.0823		0.14897
820.64		0.07361		0.14375
821.641		0.07266		0.14042
822.643		0.07351		0.13505
823.644		0.06718		0.13501
824.646		0.05881		0.13132
825.647		0.06182		0.12335
826.649		0.06091		0.11434
827.65		0.05292		0.11206
828.652		0.05711		0.11073
829.653		0.05491		0.10546
830.655		0.05028		0.10642
831.656		0.0499		0.09824
832.658		0.04655		0.0914
833.659		0.04932		0.0896
834.661		0.04616		0.08692
835.662		0.04544		0.08219
836.664		0.0478		0.08158
837.665		0.03979		0.07893
838.667		0.03295		0.07087
839.669		0.04124		0.06691
840.67		0.0357		0.06542
841.672		0.03398		0.0681
842.673		0.03134		0.05742
843.675		0.02704		0.05893
844.676		0.03244		0.05379
845.678		0.03189		0.05532
846.679		0.02722		0.04875
847.681		0.01947		0.04489
848.682		0.02567		0.04398
849.684		0.0212		0.04175
850.685		0.01456		0.03543
851.687		0.01261		0.03813
852.688		0.02042		0.03319
--
