# Supplementary material for: The antenna of far-red absorbing cyanobacteria increases both absorption and quantum efficiency of Photosystem II
Source: Nat Commun. 2022 Jun 21;13:3562. doi: 10.1038/s41467-022-31099-5 (PMC9213480; doi:10.1038/s41467-022-31099-5)
Supplement: Supplementary file 4 — Source Data [file 41467_2022_31099_MOESM4_ESM.zip › Source Data Figure 2.xlsx]

## Sheet: Figure 2a
Time (ps)	Open PSII	Time (ps)	Closed PSII
-196.695	-0.00249	-235.878	0.02588
-190.553	-0.00234	-229.515	0.02753
-184.417	0.00192	-223.161	0.02819
-178.288	0.01138	-216.815	0.02782
-172.166	0.00958	-210.478	0.03149
-166.049	0.01012	-204.148	0.02959
-159.939	0.01176	-197.827	0.03039
-153.836	0.00672	-191.514	0.0312
-147.738	0.00687	-185.209	0.03207
-141.647	0.01457	-178.912	0.03229
-135.562	0.01341	-172.622	0.03328
-129.483	0.000360862	-166.341	0.03252
-123.41	0.00807	-160.067	0.03472
-117.343	0.00849	-153.802	0.03654
-111.281	0.01054	-147.543	0.03763
-105.226	0.01415	-141.293	0.03592
-99.1766	0.01589	-135.05	0.03503
-93.133	0.0015	-128.815	0.03586
-87.095	-0.00226	-122.587	0.03441
-81.062	0.00943	-116.367	0.03798
-75.035	0.01553	-110.154	0.04117
-69.014	0.01929	-103.949	0.03935
-62.998	0.01157	-97.75	0.03888
-56.987	0.00857	-91.56	0.03935
-50.982	0.0242	-85.376	0.04197
-44.982	0.01978	-79.199	0.04284
-38.987	0.01671	-73.03	0.04294
-32.998	0.01827	-66.868	0.04414
-27.013	0.02186	-60.712	0.04144
-21.034	0.04729	-54.564	0.04138
-15.06	0.03038	-48.422	0.04846
-9.09	0.04679	-42.288	0.05163
-3.126	0.11935	-36.16	0.05682
2.834	0.21824	-30.039	0.06829
8.789	0.39083	-23.925	0.08215
14.739	0.58399	-17.817	0.11948
20.684	0.73199	-11.716	0.206
26.625	0.86187	-5.621	0.36233
32.561	0.93966	0.467	0.54898
38.493	0.97155	6.548	0.71808
44.42	0.99164	12.623	0.84536
50.343	0.97362	18.692	0.92389
56.261	0.97291	24.755	0.96065
62.175	0.99951	30.811	0.98164
68.085	0.9901	36.861	0.9973
73.991	1	42.905	1
79.892	0.97664	48.943	0.99896
85.79	0.9883	54.974	0.99055
91.683	0.90225	61	0.98882
97.573	0.95857	67.02	0.97934
103.459	0.94219	73.034	0.97222
109.34	0.92805	79.042	0.97633
115.218	0.92439	85.044	0.95486
121.093	0.92571	91.041	0.9362
126.963	0.88121	97.031	0.929
132.83	0.85856	103.017	0.93807
138.693	0.84632	108.996	0.91888
144.553	0.83766	114.97	0.89698
150.409	0.83237	120.939	0.8954
156.262	0.85836	126.902	0.89091
162.112	0.8105	132.859	0.89417
167.958	0.77456	138.812	0.8921
173.801	0.78299	144.759	0.87435
179.641	0.78231	150.701	0.86713
185.478	0.76459	156.637	0.86086
191.311	0.74618	162.569	0.87101
197.142	0.74849	168.495	0.84712
202.969	0.74915	174.416	0.84086
208.794	0.7267	180.333	0.83373
214.615	0.69939	186.244	0.82811
220.434	0.70309	192.151	0.81475
226.251	0.69902	198.052	0.80087
232.064	0.67169	203.949	0.80909
237.875	0.64589	209.841	0.80383
243.683	0.64467	215.729	0.79724
249.489	0.63689	221.612	0.80096
255.292	0.62936	227.49	0.79479
261.093	0.62975	233.364	0.79957
266.891	0.59771	239.233	0.7749
272.687	0.60198	245.098	0.76249
278.481	0.60356	250.958	0.77097
284.273	0.61032	256.814	0.77135
290.062	0.57479	262.666	0.7614
295.85	0.61159	268.513	0.76098
301.635	0.55963	274.357	0.75661
307.418	0.59128	280.196	0.74925
313.2	0.59505	286.031	0.7486
318.979	0.52298	291.862	0.74586
324.757	0.53907	297.69	0.74562
330.533	0.5536	303.513	0.72693
336.307	0.54105	309.332	0.70101
342.079	0.48865	315.148	0.70562
347.85	0.51418	320.959	0.70458
353.619	0.51025	326.767	0.71311
359.387	0.50716	332.572	0.70932
365.154	0.49935	338.372	0.7045
370.919	0.48885	344.169	0.71601
376.682	0.46831	349.963	0.70465
382.445	0.44788	355.753	0.68827
388.206	0.46149	361.54	0.68492
393.966	0.44315	367.323	0.67569
399.725	0.43725	373.103	0.67563
405.482	0.43593	378.88	0.66193
411.239	0.41272	384.653	0.66761
416.995	0.44642	390.424	0.66717
422.75	0.42196	396.191	0.6607
428.504	0.4323	401.955	0.66055
434.257	0.42308	407.716	0.66508
440.01	0.42718	413.474	0.66251
445.762	0.41645	419.23	0.64841
451.513	0.3799	424.982	0.64241
457.263	0.38363	430.731	0.63821
463.013	0.3811	436.478	0.63541
468.763	0.36661	442.222	0.63595
474.512	0.36401	447.963	0.63408
480.261	0.37773	453.702	0.6372
486.01	0.35403	459.438	0.62417
491.758	0.36783	465.172	0.61157
497.506	0.34909	470.903	0.6118
503.254	0.35576	476.632	0.61256
509.002	0.34206	482.358	0.61654
514.749	0.33838	488.082	0.60945
520.497	0.35071	493.804	0.60395
526.245	0.33201	499.524	0.61384
531.993	0.32714	505.241	0.60249
537.741	0.31702	510.957	0.60025
543.49	0.3198	516.67	0.60904
549.238	0.33833	522.381	0.61444
554.988	0.31075	528.09	0.60633
560.737	0.30812	533.798	0.59223
566.487	0.30175	539.503	0.58284
572.237	0.30631	545.207	0.58489
577.988	0.30363	550.909	0.57478
583.74	0.28843	556.609	0.56906
589.492	0.27923	562.308	0.57266
595.245	0.28405	568.005	0.58207
600.999	0.29281	573.7	0.57749
606.753	0.2672	579.394	0.57279
612.509	0.29398	585.086	0.57253
618.265	0.26789	590.777	0.56362
624.022	0.29271	596.467	0.56713
629.781	0.26969	602.155	0.56465
635.54	0.26574	607.842	0.55636
641.301	0.2989	613.528	0.55236
647.063	0.25298	619.213	0.55322
652.826	0.26686	624.897	0.56509
658.59	0.23851	630.579	0.56516
664.356	0.2298	636.261	0.5598
670.124	0.25231	641.941	0.54678
675.892	0.25165	647.621	0.54688
681.662	0.21657	653.3	0.54964
687.434	0.23968	658.978	0.54898
693.208	0.25716	664.655	0.54384
698.983	0.22536	670.331	0.53435
704.76	0.23636	676.007	0.53827
710.538	0.19713	681.683	0.53048
716.319	0.20683	687.358	0.5338
722.101	0.19619	693.032	0.52571
727.886	0.19659	698.706	0.51794
733.672	0.21737	704.379	0.52009
739.461	0.20096	710.052	0.5206
745.251	0.20832	715.725	0.52078
751.044	0.21924	721.397	0.52331
756.839	0.20976	727.069	0.5195
762.636	0.22768	732.741	0.5205
768.436	0.22308	738.413	0.52038
774.238	0.1957	744.085	0.5162
780.042	0.22334	749.757	0.51258
785.849	0.1945	755.429	0.50977
791.658	0.20403	761.101	0.51062
797.471	0.20164	766.77	0.51491
803.29	0.20483	772.45	0.49798
809.1	0.18862	778.12	0.50316
814.92	0.18586	783.79	0.50284
820.75	0.18469	789.47	0.50646
826.57	0.17136	795.14	0.50691
832.4	0.17889	800.81	0.49789
838.23	0.18269	806.49	0.49178
844.07	0.17153	812.16	0.49291
849.9	0.17099	817.84	0.49476
855.75	0.17204	823.52	0.49312
861.59	0.17148	829.19	0.48711
867.44	0.17055	834.87	0.48473
873.29	0.16253	840.55	0.48219
879.14	0.17043	846.23	0.47336
885	0.17121	851.91	0.47393
890.86	0.16804	857.59	0.48371
896.73	0.15595	863.27	0.48289
902.59	0.16329	868.96	0.47757
908.46	0.1619	874.64	0.47969
914.34	0.14656	880.33	0.49021
920.22	0.14702	886.01	0.47853
926.1	0.15283	891.7	0.47742
931.99	0.14156	897.39	0.48039
937.88	0.14541	903.08	0.47246
943.77	0.15643	908.78	0.46495
949.67	0.14298	914.47	0.46376
955.57	0.14683	920.16	0.46323
961.48	0.155	925.86	0.46732
967.39	0.15294	931.56	0.47215
973.31	0.14493	937.26	0.47849
979.23	0.15056	942.96	0.47444
985.15	0.15259	948.67	0.46981
991.08	0.1407	954.37	0.45725
997.01	0.15056	960.08	0.45388
1002.95	0.14083	965.79	0.46257
1008.89	0.13305	971.5	0.46318
1014.83	0.15329	977.21	0.45968
1020.78	0.14361	982.93	0.45495
1026.74	0.13225	988.64	0.44385
1032.7	0.14712	994.36	0.44637
1038.66	0.14549	1000.09	0.44393
1044.63	0.14396	1005.81	0.43437
1050.61	0.13505	1011.54	0.43758
1056.59	0.11611	1017.26	0.44068
1062.57	0.12866	1022.99	0.44009
1068.56	0.11839	1028.73	0.45355
1074.55	0.13197	1034.46	0.4511
1080.55	0.12276	1040.2	0.45102
1086.56	0.11525	1045.94	0.43907
1092.57	0.11615	1051.69	0.43613
1098.58	0.12369	1057.43	0.43001
1104.6	0.11311	1063.18	0.43213
1110.63	0.11447	1068.94	0.42733
1116.66	0.11335	1074.69	0.42405
1122.7	0.11723	1080.45	0.42756
1128.74	0.1164	1086.21	0.43183
1134.79	0.11508	1091.97	0.43199
1140.84	0.11369	1097.74	0.43369
1146.9	0.11001	1103.51	0.427
1152.97	0.09689	1109.28	0.42948
1159.04	0.11103	1115.06	0.42625
1165.12	0.11511	1120.84	0.41994
1171.2	0.1214	1126.62	0.42576
1177.29	0.11469	1132.41	0.42119
1183.38	0.11413	1138.2	0.41799
1189.48	0.11528	1143.99	0.41831
1195.59	0.10426	1149.79	0.41743
1201.71	0.09594	1155.59	0.41919
1207.83	0.09499	1161.39	0.41879
1213.95	0.0977	1167.2	0.41508
1220.08	0.09967	1173.01	0.41023
1226.22	0.10442	1178.83	0.407
1232.37	0.09511	1184.64	0.40735
1238.52	0.11435	1190.47	0.42295
1244.68	0.09653	1196.29	0.41391
1250.85	0.0895	1202.12	0.3984
1257.02	0.10238	1207.96	0.39846
1263.2	0.08892	1213.8	0.40519
1269.38	0.09536	1219.64	0.4055
1275.57	0.10232	1225.49	0.40395
1281.77	0.0866	1231.34	0.40235
1287.98	0.1054	1237.19	0.39849
1294.19	0.09962	1243.05	0.39853
1300.41	0.09455	1248.92	0.39631
1306.64	0.07078	1254.79	0.39626
	0.07987	1260.66	0.396
	0.07423	1266.54	0.39853
	0.07928	1272.42	0.38903
	0.07531	1278.31	0.38558
	0.09562	1284.2	0.39071
	0.07465	1290.09	0.38671
	0.08302	1295.99	0.38861
	0.07885	1301.9	0.39073
	0.07765	1307.81	0.39345
	0.08522	1313.73	0.39114
	0.08477	1319.65	0.3871
	0.07665	1325.57	0.38624
	0.08414	1331.5	0.38371
	0.0798	1337.44	0.37846
	0.08214	1343.38	0.36843
	0.07063	1349.32	0.37194
	0.06407	1355.28	0.37386
	0.07873	1361.23	0.3758
	0.0821	1367.19	0.37114
	0.0664	1373.16	0.36946
	0.07458	1379.13	0.37009
	0.08243	1385.11	0.37
	0.07767	1391.1	0.36426
	0.07339	1397.09	0.36522
	0.07524	1403.08	0.36789
	0.08077	1409.08	0.3706
	0.06961	1415.09	0.37241
	0.06856	1421.1	0.36906
	0.076	1427.12	0.36534
	0.07257	1433.14	0.35974
	0.07358	1439.17	0.359
	0.05252	1445.21	0.36308
	0.05749	1451.25	0.36645
	0.06583	1457.3	0.36119
	0.06044	1463.36	0.35765
	0.06	1469.42	0.3571
	0.05622	1475.48	0.35418
	0.06615	1481.56	0.35302
	0.06438	1487.64	0.3515
	0.06271	1493.72	0.34845
	0.05025	1499.82	0.34715
	0.06124	1505.92	0.34745
	0.05807	1512.02	0.34881
	0.05576	1518.13	0.34554
	0.0481	1524.25	0.34647
	0.05647	1530.38	0.35014
	0.07331	1536.51	0.35341
	0.06753	1542.65	0.35559
	0.07017	1548.8	0.34963
	0.0649	1554.95	0.34744
	0.05803	1561.11	0.34922
	0.06903	1567.28	0.34523
	0.06305	1573.45	0.34601
	0.06528	1579.63	0.34119
	0.0463	1585.82	0.33427
	0.05373	1592.02	0.32999
	0.05788	1598.22	0.33702
	0.04398	1604.43	0.33585
	0.05797	1610.65	0.33001
	0.05862	1616.87	0.32725
	0.05061	1623.11	0.32437
	0.05132	1629.35	0.32814
	0.05776	1635.59	0.32842
	0.06627	1641.85	0.3257
	0.0434	1648.11	0.32173
	0.03428	1654.38	0.32728
	0.04052	1660.66	0.32631
	0.04703	1666.95	0.32546
	0.04877	1673.24	0.32325
	0.04831	1679.54	0.32659
	0.04542	1685.85	0.32671
	0.05734	1692.17	0.32927
	0.03242	1698.5	0.3291
	0.05099	1704.83	0.31654
	0.04853	1711.17	0.31882
	0.0403	1717.52	0.32347
	0.04427	1723.88	0.32144
	0.04913	1730.25	0.31945
	0.04191	1736.63	0.3223
	0.0385	1743.01	0.32378
	0.04145	1749.4	0.31495
	0.03645	1755.8	0.31323
	0.03481	1762.21	0.3124
	0.04093	1768.63	0.31411
		1773.99	0.31616

## Sheet: Figure 2b
Time (ps)	400 nm excitation		Time (ps)	577 nm excitation
-196.695			-219
-190.553			-212.635
-184.417			-206.278
-178.288			-199.929
-172.166			-193.589
-166.049			-187.257
-159.939			-180.933
-153.836			-174.617
-147.738			-168.309
-141.647			-162.01
-135.562			-155.718
-129.483			-149.434
-123.41			-143.157
-117.343			-136.889
-111.281			-130.628
-105.226			-124.375
-99.1766			-118.13
-93.133			-111.892
-87.095			-105.662
-81.062			-99.439
-75.035			-93.224
-69.014			-87.016
-62.998			-80.815
-56.987			-74.622
-50.982			-68.436
-44.982			-62.257
-38.987			-56.085
-32.998			-49.921
-27.013			-43.763
-21.034			-37.612
-15.06			-31.469
-9.09			-25.332
-3.126			-19.202
2.834			-13.078
8.789			-6.962
14.739			-0.852
20.684			5.251
26.625			11.348
32.561			17.438
38.493			23.522
44.42			29.599
50.343			35.67
56.261			41.735
62.175			47.793
68.085			53.845
73.991			59.891
79.892			65.931
85.79			71.965
91.683			77.993
97.573			84.014
103.459			90.03
109.34			96.04
115.218			102.044
121.093			108.043
126.963			114.035
132.83			120.022
138.693			126.004
144.553			131.98
150.409			137.95
156.262			143.915
162.112			149.874
167.958			155.828
173.801			161.777
179.641			167.721
185.478			173.659
191.311			179.592
197.142			185.52
202.969			191.443
208.794			197.361
214.615			203.274
220.434			209.182
226.251			215.086
232.064			220.984
237.875			226.878
243.683			232.767
249.489			238.651
255.292			244.531
261.093			250.406
266.891			256.277
272.687			262.143
278.481			268.005
284.273			273.863
290.062			279.716
295.85			285.565
301.635	1.00025		291.41
307.418	1.01529		297.25
313.2	0.95887		303.087	1.00009
318.979	0.91616		308.919	0.87896
324.757	0.91831		314.748	0.906
330.533	0.9125		320.572	0.93043
336.307	0.91475		326.393	0.90932
342.079	0.90057		332.21	0.82126
347.85	0.93953		338.023	0.86416
353.619	0.92828		343.832	0.85757
359.387	0.88009		349.637	0.85236
365.154	0.91045		355.439	0.83925
370.919	0.88663		361.238	0.8216
376.682	0.89614		367.032	0.78708
382.445	0.86354		372.824	0.75274
388.206	0.82599		378.611	0.77561
393.966	0.80967		384.396	0.74479
399.725	0.84722		390.177	0.73487
405.482	0.82504		395.955	0.73266
411.239	0.79367		401.729	0.69365
416.995	0.80519		407.501	0.75028
422.75	0.80698		413.269	0.70918
428.504	0.75266		419.034	0.72656
434.257	0.75984		424.796	0.71107
440.01	0.77131		430.555	0.71795
445.762	0.76071		436.312	0.69992
451.513	0.77227		442.065	0.63849
457.263	0.76734		447.815	0.64476
463.013	0.73858		453.563	0.6405
468.763	0.68626		459.308	0.61616
474.512	0.70172		465.05	0.61177
480.261	0.73451		470.79	0.63484
486.01	0.72069		476.527	0.59501
491.758	0.73862		482.261	0.61821
497.506	0.73089		487.993	0.58671
503.254	0.69422		493.723	0.59792
509.002	0.65728		499.45	0.57489
514.749	0.66697		505.175	0.5687
520.497	0.67863		510.897	0.58944
526.245	0.67996		516.618	0.55801
531.993	0.6671		522.336	0.54981
537.741	0.66377		528.052	0.5328
543.49	0.63592		533.766	0.53748
549.238	0.65897		539.478	0.56862
554.988	0.61855		545.188	0.52227
560.737	0.61745		550.896	0.51785
566.487	0.66304		556.602	0.50715
572.237	0.65591		562.306	0.51481
577.988	0.58101		568.009	0.51031
583.74	0.59573		573.709	0.48476
589.492	0.63967		579.409	0.46929
595.245	0.61905		585.106	0.4774
600.999	0.62175		590.802	0.49211
606.753	0.63117		596.496	0.44908
612.509	0.57644		602.189	0.49408
618.265	0.55038		607.881	0.45023
624.022	0.56309		613.571	0.49195
629.781	0.56107		619.259	0.45326
635.54	0.55883		624.947	0.44662
641.301	0.55508		630.633	0.50236
647.063	0.54841		636.318	0.42517
652.826	0.55129		642.002	0.44851
658.59	0.54224		647.685	0.40085
664.356	0.5555		653.367	0.38622
670.124	0.55833		659.048	0.42405
675.892	0.54589		664.728	0.42294
681.662	0.51805		670.407	0.36399
687.434	0.54214		676.085	0.40282
693.208	0.54032		681.763	0.4322
698.983	0.53954		687.439	0.37876
704.76	0.52299		693.115	0.39724
710.538	0.51718		698.791	0.33131
716.319	0.49007		704.466	0.34762
722.101	0.48632		710.14	0.32973
727.886	0.51851		715.814	0.33041
733.672	0.5255		721.488	0.36532
739.461	0.51402		727.161	0.33774
745.251	0.47457		732.834	0.35012
751.044	0.48238		738.506	0.36848
756.839	0.48764		744.179	0.35254
762.636	0.48403		749.851	0.38266
768.436	0.4892		755.523	0.37493
774.238	0.48362		761.195	0.32891
780.042	0.47566		766.867	0.37536
785.849	0.45669		772.539	0.32688
791.658	0.46025		778.211	0.34291
797.471	0.48106		783.88	0.33889
803.29	0.48019		789.56	0.34426
809.1	0.46437		795.23	0.31701
814.92	0.4833		800.9	0.31238
820.75	0.45147		806.57	0.31041
826.57	0.43332		812.25	0.28799
832.4	0.42976		817.92	0.30066
838.23	0.46044		823.6	0.30705
844.07	0.4603		829.27	0.28828
849.9	0.43456		834.95	0.28738
855.75	0.41636		840.62	0.28914
861.59	0.41613		846.3	0.2882
867.44	0.43547		851.98	0.28664
873.29	0.45157		857.66	0.27316
879.14	0.4395		863.34	0.28644
885	0.41535		869.02	0.28775
890.86	0.40493		874.7	0.28242
896.73	0.4058		880.38	0.2621
902.59	0.41197		886.06	0.27443
908.46	0.4197		891.75	0.27209
914.34	0.40182		897.43	0.24632
920.22	0.37507		903.12	0.2471
926.1	0.37338		908.81	0.25685
931.99	0.3822		914.5	0.23792
937.88	0.38074		920.19	0.24439
943.77	0.37722		925.88	0.26291
949.67	0.37983		931.57	0.24029
955.57	0.39053		937.27	0.24677
961.48	0.37937		942.96	0.2605
967.39	0.37178		948.66	0.25704
973.31	0.36739		954.36	0.24357
979.23	0.37292		960.06	0.25304
985.15	0.37548		965.76	0.25646
991.08	0.37393		971.47	0.23646
997.01	0.37516		977.18	0.25304
1002.95	0.35605		982.88	0.23669
1008.89	0.34252		988.59	0.22362
1014.83	0.34023		994.31	0.25763
1020.78	0.35029		1000.02	0.24136
1026.74	0.34713		1005.74	0.22226
1032.7	0.36433		1011.46	0.24726
1038.66	0.33493		1017.18	0.24452
1044.63	0.31847		1022.9	0.24195
1050.61	0.32532		1028.63	0.22698
1056.59	0.33621		1034.35	0.19514
1062.57	0.34078		1040.08	0.21624
1068.56	0.32052		1045.82	0.19898
1074.55	0.31202		1051.55	0.22179
1080.55	0.30301		1057.29	0.20632
1086.56	0.30708		1063.03	0.1937
1092.57	0.31353		1068.77	0.19522
1098.58	0.32336		1074.52	0.20788
1104.6	0.32578		1080.27	0.19009
1110.63	0.30836		1086.02	0.19239
1116.66	0.29222		1091.77	0.1905
1122.7	0.29446		1097.53	0.19702
1128.74	0.29789		1103.29	0.19563
1134.79	0.30374		1109.05	0.19341
1140.84	0.32025		1114.82	0.19108
1146.9	0.34146		1120.59	0.18489
1152.97	0.35216		1126.36	0.16284
1159.04	0.32089		1132.13	0.18661
1165.12	0.32276		1137.91	0.19346
1171.2	0.31728		1143.69	0.20403
1177.29	0.31622		1149.48	0.19276
1183.38	0.2978		1155.27	0.19182
1189.48	0.30813		1161.06	0.19374
1195.59	0.3047		1166.85	0.17522
1201.71	0.28513		1172.65	0.16125
1207.83	0.29857		1178.46	0.15965
1213.95	0.28952		1184.26	0.1642
1220.08	0.28609		1190.07	0.16752
1226.22	0.27215		1195.89	0.17549
1232.37	0.27023		1201.7	0.15985
1238.52	0.28408		1207.53	0.19218
1244.68	0.30095		1213.35	0.16223
1250.85	0.2994		1219.18	0.15043
1257.02	0.30818		1225.01	0.17206
1263.2	0.30909		1230.85	0.14944
1269.38	0.27475		1236.69	0.16026
1275.57	0.2865		1242.54	0.17196
1281.77	0.2758		1248.39	0.14555
1287.98	0.26291		1254.24	0.17714
1294.19	0.27891		1260.1	0.16743
1300.41	0.28888		1265.96	0.15891
1306.64	0.29021		1271.83	0.11895
			1277.7	0.13424
			1283.58	0.12475
			1289.46	0.13324
			1295.34	0.12658
			1301.23	0.16071
			1307.13	0.12547
			1313.03	0.13953
			1318.93	0.13252
			1324.84	0.13051
			1330.75	0.14323
			1336.67	0.14248
			1342.6	0.12882
			1348.52	0.14141
			1354.46	0.13412
			1360.4	0.13805
			1366.34	0.11871
			1372.29	0.10769
			1378.25	0.13231
			1384.21	0.13799
			1390.17	0.1116
			1396.14	0.12535
			1402.12	0.13854
			1408.1	0.13053
			1414.09	0.12334
			1420.08	0.12645
			1426.08	0.13576
			1432.09	0.11699
			1438.1	0.11523
			1444.11	0.12772
			1450.14	0.12197
			1456.16	0.12367
			1462.2	0.08826
			1468.24	0.09662
			1474.28	0.11064
			1480.34	0.10158
			1486.4	0.10084
			1492.46	0.09449
			1498.53	0.11117
			1504.61	0.10819
			1510.69	0.10539
			1516.78	0.08445
			1522.88	0.10293
			1528.99	0.0976
			1535.1	0.09371
			1541.21	0.08084
			1547.34	0.0949
			1553.47	0.12322
			1559.6	0.1135
			1565.75	0.11793
			1571.9	0.10908
			1578.06	0.09752
			1584.22	0.11602
			1590.39	0.10596
			1596.57	0.10971
			1602.76	0.07781
			1608.95	0.09031
			1615.15	0.09728
			1621.36	0.07392
			1627.57	0.09742
			1633.8	0.09853
			1640.03	0.08506
			1646.26	0.08625
			1652.51	0.09707
			1658.76	0.11137
			1665.02	0.07293
			1671.29	0.05761
			1677.57	0.0681
			1683.85	0.07904
			1690.14	0.08197
			1696.44	0.0812
			1702.75	0.07634
			1709.06	0.09638
			1715.39	0.05449
			1721.72	0.0857
			1728.06	0.08156
			1734.41	0.06773
			1740.76	0.07441
			1747.13	0.08257
			1753.5	0.07044
			1759.88	0.0647
			1766.27	0.06966
			1772.67	0.06126
			1779.08	0.05851
			1785.49	0.0688

## Sheet: Figure 2c
Wavelength (nm)		400 nm excitation			Wavelength (nm)		577 nm excitation
611.058		0.01014			601.159		-0.00695
612.666		0.01112			602.648		-0.0088
614.274		0.01214			604.136		-0.01026
615.882		0.0132			605.624		-0.01132
617.49		0.0143			607.112		-0.01199
619.098		0.01501			608.6		-0.01131
620.706		0.01634			610.089		-0.0103
622.314		0.01916			611.577		-0.01197
623.922		0.02004			613.065		-0.01583
625.53		0.02224			614.553		-0.0184
627.138		0.02187			616.041		-0.01983
628.746		0.02164			617.53		-0.02197
630.354		0.02244			619.018		-0.01825
631.962		0.02316			620.506		-0.01657
633.57		0.02673			621.994		-0.01117
635.178		0.03107			623.482		-0.00514
636.786		0.03244			624.97		0.00569
638.394		0.03625			626.459		0.01581
640.002		0.04141			627.947		0.02219
641.61		0.04627			629.435		0.02837
643.218		0.04998			630.923		0.04093
644.826		0.0534			632.411		0.04785
646.434		0.0601			633.9		0.05194
648.042		0.06824			635.388		0.06446
649.65		0.07623			636.876		0.08442
651.258		0.08474			638.364		0.10878
652.866		0.09282			639.852		0.12727
654.474		0.09893			641.341		0.14341
656.082		0.10179			642.829		0.15502
657.69		0.10391			644.317		0.16066
659.298		0.10916			645.805		0.15892
660.906		0.11437			647.293		0.16485
662.514		0.1229			648.781		0.17538
664.122		0.13284			650.27		0.19657
665.73		0.14387			651.758		0.21231
667.338		0.15676			653.246		0.22107
668.946		0.17139			654.734		0.23386
670.554		0.18407			656.222		0.24957
672.162		0.19527			657.711		0.26447
673.77		0.211			659.199		0.27994
675.378		0.22648			660.687		0.28971
676.986		0.24276			662.175		0.30906
678.594		0.25606			663.663		0.34067
680.202		0.26884			665.152		0.37499
681.81		0.27683			666.64		0.42172
683.418		0.27766			668.128		0.46487
685.026		0.26966			669.616		0.50829
686.634		0.25805			671.104		0.54188
688.242		0.23603			672.593		0.56572
689.85		0.21574			674.081		0.59459
691.458		0.19736			675.569		0.62324
693.066		0.18623			677.057		0.64727
694.674		0.18355			678.545		0.6668
696.282		0.19201			680.033		0.66917
697.89		0.20537			681.522		0.66529
699.498		0.22182			683.01		0.65408
701.106		0.24362			684.498		0.63966
702.714		0.27194			685.986		0.60756
704.322		0.3061			687.474		0.56761
705.93		0.34618			688.963		0.53258
707.538		0.39703			690.451		0.49574
709.146		0.45285			691.939		0.45452
710.754		0.51177			693.427		0.42757
712.362		0.57017			694.915		0.40988
713.97		0.62522			696.404		0.40731
715.578		0.6804			697.892		0.40293
717.186		0.73001			699.38		0.41742
718.794		0.77029			700.868		0.44366
720.402		0.80525			702.356		0.47398
722.01		0.83388			703.845		0.51101
723.618		0.86204			705.333		0.55495
725.226		0.88644			706.821		0.60363
726.834		0.90563			708.309		0.66382
728.442		0.92677			709.797		0.72256
730.05		0.94327			711.285		0.78516
731.658		0.95423			712.774		0.84581
733.266		0.96604			714.262		0.89537
734.874		0.97605			715.75		0.94178
736.482		0.99068			717.238		0.969
738.09		1			718.726		0.99173
739.698		0.9967			720.215		1
741.306		0.98546			721.703		0.99776
742.914		0.97936			723.191		0.98948
744.522		0.96799			724.679		0.97722
746.13		0.95228			726.167		0.96179
747.738		0.93112			727.656		0.94183
749.346		0.89874			729.144		0.91034
750.954		0.84783			730.632		0.88212
752.562		0.77989			732.12		0.84761
754.17		0.70371			733.608		0.79884
755.778		0.63944			735.096		0.75508
757.386		0.57667			736.585		0.71529
758.994		0.51531			738.073		0.68341
760.602		0.46646			739.561		0.65575
762.21		0.42374			741.049		0.62713
763.818		0.38375			742.537		0.59997
765.426		0.34955			744.026		0.57253
767.034		0.31885			745.514		0.52445
768.642		0.29861			747.002		0.47896
770.25		0.27641			748.49		0.4345
771.858		0.25388			749.978		0.4051
773.466		0.23659			751.467		0.38907
775.074		0.22549			752.955		0.36656
776.682		0.20855			754.443		0.34904
778.29		0.19987			755.931		0.32887
779.898		0.19397			757.419		0.3004
781.506		0.18592			758.907		0.27436
783.114		0.17734			760.396		0.24666
784.722		0.17069			761.884		0.23498
786.33		0.16735			763.372		0.22545
787.938		0.16767			764.86		0.21325
789.546		0.16491			766.348		0.19931
791.154		0.17091			767.837		0.18219
792.762		0.17567			769.325		0.17047
794.37		0.17817			770.813		0.16458
795.978		0.17527			772.301		0.15512
797.586		0.17218			773.789		0.14775
799.194		0.17209			775.278		0.1394
800.802		0.16327			776.766		0.13244
802.41		0.15355			778.254		0.12735
804.018		0.14418			779.742		0.1327
805.626		0.13723			781.23		0.15275
807.234		0.13749			782.719		0.16702
808.842		0.13056			784.207		0.17636
810.45		0.13178			785.695		0.16387
812.058		0.13475			787.183		0.14857
813.666		0.12858			788.671		0.13255
815.274		0.11809			790.159		0.12229
816.882		0.10458			791.648		0.12344
818.49		0.09392			793.136		0.13325
820.098		0.08596			794.624		0.13439
821.706		0.07922			796.112		0.14225
823.314		0.0771			797.6		0.13545
824.922		0.07921			799.089		0.13623
826.53		0.08256			800.577		0.13212
828.138		0.08151			802.065		0.12777
829.746		0.08065			803.553		0.12235
831.354		0.07745			805.041		0.1248
832.962		0.07127			806.53		0.11559
834.57		0.06518			808.018		0.10201
836.178		0.0579			809.382		0.0852
837.786		0.04944
839.394		0.03978

## Sheet: Figure 2d
Wavelength (nm)		400 nm excitation			Wavelength (nm)		577 nm excitation
611.058		0.01046			600.663		0.00831
612.666		0.01135			602.152		0.00877
614.274		0.01242			603.64		0.00936
615.882		0.01367			605.128		0.01009
617.49		0.0151			606.616		0.01095
619.098		0.01671			608.104		0.01205
620.706		0.01856			609.593		0.0133
622.314		0.0205			611.081		0.01415
623.922		0.02253			612.569		0.01508
625.53		0.02496			614.057		0.01616
627.138		0.02785			615.545		0.01726
628.746		0.03126			617.033		0.01899
630.354		0.03486			618.522		0.0206
631.962		0.03871			620.01		0.02257
633.57		0.04313			621.498		0.02541
635.178		0.04717			622.986		0.02727
636.786		0.05183			624.474		0.02949
638.394		0.05734			625.963		0.0315
640.002		0.06321			627.451		0.03481
641.61		0.07029			628.939		0.03919
643.218		0.07794			630.427		0.04242
644.826		0.08641			631.915		0.04729
646.434		0.09673			633.404		0.05289
648.042		0.10666			634.892		0.05851
649.65		0.11798			636.38		0.06453
651.258		0.13077			637.868		0.07032
652.866		0.1448			639.356		0.08149
654.474		0.1602			640.845		0.09241
656.082		0.1758			642.333		0.10507
657.69		0.1909			643.821		0.11809
659.298		0.20691			645.309		0.13146
660.906		0.22337			646.797		0.14686
662.514		0.24089			648.285		0.16346
664.122		0.25779			649.774		0.17995
665.73		0.27816			651.262		0.20096
667.338		0.29922			652.75		0.22533
668.946		0.32323			654.238		0.25204
670.554		0.35004			655.726		0.27659
672.162		0.38005			657.215		0.29933
673.77		0.41288			658.703		0.32066
675.378		0.44412			660.191		0.34797
676.986		0.47351			661.679		0.37632
678.594		0.50078			663.167		0.40306
680.202		0.51968			664.656		0.43763
681.81		0.52791			666.144		0.47338
683.418		0.52646			667.632		0.50712
685.026		0.51099			669.12		0.5379
686.634		0.48219			670.608		0.57366
688.242		0.44448			672.096		0.62108
689.85		0.40597			673.585		0.67028
691.458		0.37177			675.073		0.71374
693.066		0.34424			676.561		0.76057
694.674		0.32442			678.049		0.79935
696.282		0.31829			679.537		0.82237
697.89		0.32122			681.026		0.83001
699.498		0.3321			682.514		0.83282
701.106		0.34851			684.002		0.82225
702.714		0.37109			685.49		0.79271
704.322		0.40345			686.978		0.7441
705.93		0.44314			688.467		0.6899
707.538		0.49328			689.955		0.6331
709.146		0.55053			691.443		0.57643
710.754		0.61252			692.931		0.52758
712.362		0.67449			694.419		0.49445
713.97		0.73258			695.907		0.46946
715.578		0.78528			697.396		0.45213
717.186		0.83329			698.884		0.44549
718.794		0.874			700.372		0.45179
720.402		0.9071			701.86		0.47174
722.01		0.93188			703.348		0.50006
723.618		0.95223			704.837		0.53801
725.226		0.96671			706.325		0.58722
726.834		0.97914			707.813		0.63963
728.442		0.99037			709.301		0.69763
730.05		0.9987			710.789		0.75642
731.658		1			712.278		0.80995
733.266		0.99725			713.766		0.86273
734.874		0.99038			715.254		0.90731
736.482		0.98164			716.742		0.94347
738.09		0.97018			718.23		0.96993
739.698		0.95768			719.719		0.98486
741.306		0.93918			721.207		0.99565
742.914		0.92451			722.695		1
744.522		0.90593			724.183		0.99913
746.13		0.88548			725.671		0.99599
747.738		0.86033			727.159		0.98728
749.346		0.82747			728.648		0.96537
750.954		0.78977			730.136		0.93416
752.562		0.73951			731.624		0.90039
754.17		0.67552			733.112		0.86372
755.778		0.61939			734.6		0.83056
757.386		0.56323			736.089		0.80001
758.994		0.50802			737.577		0.77426
760.602		0.46214			739.065		0.74792
762.21		0.42068			740.553		0.71696
763.818		0.38662			742.041		0.69022
765.426		0.35299			743.53		0.663
767.034		0.32117			745.018		0.63441
768.642		0.29745			746.506		0.60539
770.25		0.27589			747.994		0.57432
771.858		0.2557			749.482		0.54199
773.466		0.24022			750.97		0.5031
775.074		0.22646			752.459		0.46461
776.682		0.21439			753.947		0.42871
778.29		0.20417			755.435		0.39404
779.898		0.19418			756.923		0.36418
781.506		0.18647			758.411		0.33707
783.114		0.1797			759.9		0.31367
784.722		0.17481			761.388		0.29216
786.33		0.17059			762.876		0.2713
787.938		0.16705			764.364		0.25427
789.546		0.16391			765.852		0.23887
791.154		0.16047			767.341		0.22404
792.762		0.1569			768.829		0.21105
794.37		0.15443			770.317		0.20017
795.978		0.15154			771.805		0.19125
797.586		0.149			773.293		0.18159
799.194		0.14576			774.781		0.17291
800.802		0.14139			776.27		0.16843
802.41		0.13642			777.758		0.1664
804.018		0.13118			779.246		0.16341
805.626		0.12684			780.734		0.1615
807.234		0.12494			782.222		0.16028
808.842		0.12308			783.711		0.15777
810.45		0.12292			785.199		0.15354
812.058		0.12155			786.687		0.14974
813.666		0.11828			788.175		0.14672
815.274		0.11408			789.663		0.1455
816.882		0.10758			791.152		0.14336
818.49		0.1007			792.64		0.1412
820.098		0.09605			794.128		0.14123
821.706		0.09148			795.616		0.14109
823.314		0.08841			797.104		0.14103
824.922		0.08502			798.593		0.13836
826.53		0.08151			800.081		0.13616
828.138		0.07854			801.569		0.13558
829.746		0.07457			803.057		0.1329
831.354		0.07087			804.545		0.13001
832.962		0.06731			806.033		0.12936
834.57		0.06354			807.522		0.12977
836.178		0.05964			809.01		0.13125
837.786		0.05563			810.498		0.13378
839.394		0.05148
