# Supplementary material for: The antenna of far-red absorbing cyanobacteria increases both absorption and quantum efficiency of Photosystem II
Source: Nat Commun. 2022 Jun 21;13:3562. doi: 10.1038/s41467-022-31099-5 (PMC9213480; doi:10.1038/s41467-022-31099-5)
Supplement: Supplementary file 4 — Source Data [file 41467_2022_31099_MOESM4_ESM.zip › Source Data Figure 3.xlsx]

## Sheet: Figure 3a
Wavelength (nm)		Fo	Fm	Fv
600.874		0.00439	0.00315	-0.00124
602.482		0.00404	0.00334	-0.00070227
604.09		0.00387	0.00383	-4.24057e-05
605.698		0.0039	0.00463	0.000735364
607.306		0.00411	0.00576	0.00165
608.914		0.00451	0.00726	0.00275
610.522		0.0051	0.00869	0.00359
612.13		0.00577	0.01007	0.0043
613.738		0.00695	0.01151	0.00456
615.346		0.00815	0.01329	0.00515
616.954		0.00879	0.01547	0.00668
618.562		0.00971	0.01821	0.0085
620.17		0.01135	0.02096	0.00962
621.778		0.01354	0.02398	0.01044
623.386		0.01599	0.02769	0.0117
624.994		0.0183	0.0315	0.0132
626.602		0.02113	0.03594	0.01481
628.21		0.0238	0.04103	0.01723
629.818		0.02777	0.04675	0.01898
631.426		0.0326	0.05322	0.02062
633.034		0.03801	0.06032	0.02231
634.642		0.04371	0.06711	0.0234
636.25		0.04852	0.07408	0.02557
637.858		0.05409	0.08189	0.0278
639.466		0.05993	0.09082	0.03089
641.074		0.06582	0.10067	0.03485
642.682		0.07175	0.1106	0.03885
644.29		0.07757	0.12087	0.0433
645.898		0.08368	0.13071	0.04702
647.506		0.08976	0.14254	0.05278
649.114		0.09726	0.15408	0.05682
650.722		0.10576	0.16623	0.06047
652.33		0.11367	0.17871	0.06504
653.938		0.12061	0.19236	0.07175
655.546		0.1261	0.20698	0.08087
657.154		0.13213	0.22173	0.0896
658.762		0.13694	0.23396	0.09702
660.37		0.14061	0.24635	0.10574
661.978		0.14408	0.25837	0.11429
663.586		0.14683	0.27159	0.12476
665.194		0.14862	0.2838	0.13518
666.802		0.15086	0.29641	0.14555
668.41		0.15358	0.30867	0.15508
670.018		0.15685	0.32294	0.16609
671.626		0.15994	0.34285	0.18291
673.234		0.1634	0.36526	0.20186
674.842		0.16879	0.3898	0.22101
676.45		0.17586	0.41408	0.23822
678.058		0.18233	0.43744	0.25511
679.666		0.18977	0.45556	0.26579
681.274		0.19692	0.47385	0.27694
682.882		0.20184	0.47943	0.2776
684.49		0.2028	0.48053	0.27773
686.098		0.19959	0.46617	0.26658
687.706		0.19315	0.44271	0.24956
689.314		0.18531	0.41012	0.22481
690.922		0.17625	0.37652	0.20027
692.53		0.16668	0.34392	0.17723
694.138		0.15898	0.32013	0.16114
695.746		0.15225	0.29711	0.14487
697.354		0.14636	0.27897	0.13261
698.962		0.14329	0.26369	0.1204
700.57		0.14047	0.24954	0.10907
702.178		0.13859	0.2391	0.10052
703.786		0.13715	0.22787	0.09072
705.394		0.13317	0.2176	0.08444
707.002		0.1309	0.21164	0.08075
708.61		0.12899	0.20903	0.08005
710.218		0.12589	0.2076	0.08172
711.826		0.12246	0.20566	0.08321
713.434		0.11963	0.20021	0.08058
715.042		0.11616	0.19485	0.07869
716.65		0.11288	0.18991	0.07703
718.258		0.10976	0.18559	0.07583
719.866		0.10669	0.18086	0.07417
721.474		0.10477	0.17619	0.07142
723.082		0.10335	0.17061	0.06726
724.69		0.0992	0.16637	0.06717
726.298		0.09635	0.16262	0.06627
727.906		0.09373	0.15978	0.06604
729.514		0.09032	0.15713	0.06681
731.122		0.08654	0.15452	0.06797
732.73		0.08347	0.15054	0.06706
734.338		0.08122	0.14747	0.06626
735.946		0.07997	0.14433	0.06435
737.554		0.07871	0.14184	0.06313
739.162		0.07758	0.13972	0.06214
740.77		0.07647	0.13673	0.06026
742.378		0.07466	0.13101	0.05635
743.986		0.07045	0.12559	0.05515
745.594		0.0669	0.12073	0.05383
747.202		0.06387	0.11664	0.05276
748.81		0.0605	0.11354	0.05304
750.418		0.05637	0.10999	0.05362
752.026		0.05344	0.10546	0.05202
753.634		0.0515	0.1005	0.04899
755.242		0.05008	0.09519	0.04511
756.85		0.04924	0.09014	0.0409
758.458		0.04748	0.08641	0.03892
760.066		0.04614	0.08235	0.03621
761.674		0.04467	0.07906	0.03439
763.282		0.04326	0.07531	0.03205
764.89		0.04183	0.07063	0.0288
766.498		0.03873	0.06581	0.02708
768.106		0.0362	0.06142	0.02523
769.714		0.03357	0.05667	0.02309
771.322		0.03145	0.05294	0.02149
772.93		0.02946	0.04953	0.02008
774.538		0.02759	0.04612	0.01853
776.146		0.02584	0.04348	0.01764
777.754		0.02422	0.0413	0.01708
779.228		0.02272	0.03957	0.01685

## Sheet: Figure 3b
Wavelength (nm)		Fo	Fm	Fv
600.663		0.02026	0.028	0.00773
602.152		0.02414	0.03259	0.00845
603.64		0.02713	0.03705	0.00992
605.128		0.03249	0.04329	0.0108
606.616		0.03721	0.0496	0.01239
608.104		0.04605	0.05641	0.01037
609.593		0.04979	0.06412	0.01432
611.081		0.05501	0.07192	0.01691
612.569		0.0609	0.07933	0.01842
614.057		0.06915	0.08753	0.01838
615.545		0.07869	0.09817	0.01949
617.033		0.08464	0.10853	0.02389
618.522		0.0952	0.12191	0.02671
620.01		0.10434	0.13222	0.02787
621.498		0.11717	0.14989	0.03272
622.986		0.1293	0.16555	0.03624
624.474		0.14417	0.18428	0.04011
625.963		0.16209	0.20397	0.04188
627.451		0.17754	0.22202	0.04448
628.939		0.20296	0.25123	0.04827
630.427		0.21884	0.27383	0.05499
631.915		0.23744	0.29709	0.05965
633.404		0.26379	0.32857	0.06478
634.892		0.29559	0.36359	0.068
636.38		0.31962	0.3922	0.07258
637.868		0.34859	0.43	0.08141
639.356		0.37543	0.45962	0.08419
640.845		0.40148	0.49002	0.08854
642.333		0.42333	0.51675	0.09342
643.821		0.44192	0.54141	0.09948
645.309		0.46372	0.57177	0.10805
646.797		0.47595	0.59269	0.11674
648.285		0.4897	0.61276	0.12305
649.774		0.50556	0.63317	0.12761
651.262		0.52571	0.66707	0.14136
652.75		0.53256	0.67907	0.14651
654.238		0.54819	0.70186	0.15368
655.726		0.54124	0.70081	0.15957
657.215		0.54723	0.7112	0.16397
658.703		0.54461	0.71371	0.1691
660.191		0.53849	0.71797	0.17948
661.679		0.52172	0.70695	0.18522
663.167		0.52231	0.71702	0.1947
664.656		0.51147	0.72026	0.20879
666.144		0.50263	0.72302	0.2204
667.632		0.49574	0.72644	0.2307
669.12		0.48504	0.73165	0.24661
670.608		0.47747	0.73972	0.26225
672.096		0.47263	0.74235	0.26972
673.585		0.4689	0.75419	0.28529
675.073		0.46298	0.76012	0.29714
676.561		0.46668	0.77545	0.30877
678.049		0.45825	0.7709	0.31264
679.537		0.45876	0.76863	0.30987
681.026		0.44725	0.75765	0.3104
682.514		0.42802	0.72837	0.30035
684.002		0.4092	0.68852	0.27932
685.49		0.39604	0.66189	0.26585
686.978		0.38056	0.62644	0.24588
688.467		0.35435	0.58052	0.22617
689.955		0.33061	0.53489	0.20429
691.443		0.31996	0.50649	0.18653
692.931		0.30121	0.47511	0.17389
694.419		0.28889	0.45071	0.16183
695.907		0.28138	0.43084	0.14946
697.396		0.26797	0.40781	0.13984
698.884		0.25516	0.38768	0.13251
700.372		0.25017	0.37263	0.12246
701.86		0.24519	0.36028	0.11509
703.348		0.23851	0.35029	0.11178
704.837		0.22743	0.33481	0.10738
706.325		0.22089	0.32537	0.10448
707.813		0.21963	0.31875	0.09912
709.301		0.21815	0.31398	0.09583
710.789		0.20894	0.30677	0.09782
712.278		0.20235	0.29476	0.09241
713.766		0.19831	0.28975	0.09144
715.254		0.19415	0.28295	0.0888
716.742		0.19129	0.27394	0.08265
718.23		0.18548	0.26837	0.0829
719.719		0.17725	0.25941	0.08216
721.207		0.17197	0.25453	0.08256
722.695		0.16938	0.25167	0.0823
724.183		0.16559	0.24937	0.08377
725.671		0.16396	0.24583	0.08187
727.159		0.16345	0.24013	0.07669
728.648		0.15851	0.23573	0.07722
730.136		0.15604	0.23145	0.07541
731.624		0.15054	0.22499	0.07445
733.112		0.14423	0.2181	0.07388
734.6		0.1398	0.21476	0.07497
736.089		0.13758	0.20905	0.07147
737.577		0.12602	0.19932	0.0733
739.065		0.1251	0.19584	0.07074
740.553		0.12365	0.19135	0.0677
742.041		0.11539	0.18399	0.0686
743.53		0.11241	0.17633	0.06392
745.018		0.10743	0.1724	0.06497
746.506		0.10542	0.16527	0.05984
747.994		0.09867	0.15728	0.05861
749.482		0.0927	0.15052	0.05782
750.97		0.08252	0.14161	0.05909
752.459		0.08313	0.1336	0.05047
753.947		0.07689	0.12894	0.05205
755.435		0.07597	0.12168	0.04572
756.923		0.07081	0.11669	0.04588
758.411		0.0671	0.11144	0.04434
759.9		0.06255	0.10611	0.04356
761.388		0.06026	0.09924	0.03898
762.876		0.0596	0.09403	0.03443
764.364		0.05244	0.08672	0.03429
765.852		0.05288	0.08401	0.03113
767.341		0.04408	0.07863	0.03455
768.829		0.04043	0.07373	0.03331
770.317		0.03928	0.06881	0.02953
771.805		0.03491	0.06529	0.03038
773.293		0.03613	0.06286	0.02673
774.781		0.03401	0.0591	0.02509
776.27		0.03416	0.05625	0.02208
777.758		0.03207	0.05416	0.0221
779.246		0.02958	0.05147	0.02188

## Sheet: Figure 3c
Wavelength (nm)		Fo	Fm	Fv	Fv/Fm after 400 nm excitation				Wavelength (nm)		Fo	Fm	Fv	Fv/Fm after 577 nm excitation
600.874		0.00439	0.00315	-0.00124	-0.39522				600.663		0.02026	0.028	0.00773	0.27623
602.482		0.00404	0.00334	-0.00070227	-0.21052				602.152		0.02414	0.03259	0.00845	0.25919
604.09		0.00387	0.00383	-4.24057e-05	-0.01107				603.64		0.02713	0.03705	0.00992	0.2677
605.698		0.0039	0.00463	0.000735364	0.15875				605.128		0.03249	0.04329	0.0108	0.24954
607.306		0.00411	0.00576	0.00165	0.28643				606.616		0.03721	0.0496	0.01239	0.24974
608.914		0.00451	0.00726	0.00275	0.37871				608.104		0.04605	0.05641	0.01037	0.18379
610.522		0.0051	0.00869	0.00359	0.41299				609.593		0.04979	0.06412	0.01432	0.22341
612.13		0.00577	0.01007	0.0043	0.42741				611.081		0.05501	0.07192	0.01691	0.2351
613.738		0.00695	0.01151	0.00456	0.39603				612.569		0.0609	0.07933	0.01842	0.23225
615.346		0.00815	0.01329	0.00515	0.38726				614.057		0.06915	0.08753	0.01838	0.20997
616.954		0.00879	0.01547	0.00668	0.43161				615.545		0.07869	0.09817	0.01949	0.1985
618.562		0.00971	0.01821	0.0085	0.4669				617.033		0.08464	0.10853	0.02389	0.22014
620.17		0.01135	0.02096	0.00962	0.45865				618.522		0.0952	0.12191	0.02671	0.21911
621.778		0.01354	0.02398	0.01044	0.43532				620.01		0.10434	0.13222	0.02787	0.2108
623.386		0.01599	0.02769	0.0117	0.42242				621.498		0.11717	0.14989	0.03272	0.21832
624.994		0.0183	0.0315	0.0132	0.419				622.986		0.1293	0.16555	0.03624	0.21893
626.602		0.02113	0.03594	0.01481	0.4121				624.474		0.14417	0.18428	0.04011	0.21764
628.21		0.0238	0.04103	0.01723	0.41989				625.963		0.16209	0.20397	0.04188	0.20532
629.818		0.02777	0.04675	0.01898	0.40599				627.451		0.17754	0.22202	0.04448	0.20034
631.426		0.0326	0.05322	0.02062	0.3875				628.939		0.20296	0.25123	0.04827	0.19213
633.034		0.03801	0.06032	0.02231	0.36985				630.427		0.21884	0.27383	0.05499	0.20082
634.642		0.04371	0.06711	0.0234	0.3487				631.915		0.23744	0.29709	0.05965	0.20079
636.25		0.04852	0.07408	0.02557	0.34513				633.404		0.26379	0.32857	0.06478	0.19715
637.858		0.05409	0.08189	0.0278	0.3395				634.892		0.29559	0.36359	0.068	0.18703
639.466		0.05993	0.09082	0.03089	0.34015				636.38		0.31962	0.3922	0.07258	0.18506
641.074		0.06582	0.10067	0.03485	0.34617				637.868		0.34859	0.43	0.08141	0.18932
642.682		0.07175	0.1106	0.03885	0.35127				639.356		0.37543	0.45962	0.08419	0.18317
644.29		0.07757	0.12087	0.0433	0.35821				640.845		0.40148	0.49002	0.08854	0.18069
645.898		0.08368	0.13071	0.04702	0.35977				642.333		0.42333	0.51675	0.09342	0.18078
647.506		0.08976	0.14254	0.05278	0.3703				643.821		0.44192	0.54141	0.09948	0.18375
649.114		0.09726	0.15408	0.05682	0.36878				645.309		0.46372	0.57177	0.10805	0.18898
650.722		0.10576	0.16623	0.06047	0.36377				646.797		0.47595	0.59269	0.11674	0.19697
652.33		0.11367	0.17871	0.06504	0.36395				648.285		0.4897	0.61276	0.12305	0.20082
653.938		0.12061	0.19236	0.07175	0.373				649.774		0.50556	0.63317	0.12761	0.20155
655.546		0.1261	0.20698	0.08087	0.39074				651.262		0.52571	0.66707	0.14136	0.21191
657.154		0.13213	0.22173	0.0896	0.40409				652.75		0.53256	0.67907	0.14651	0.21575
658.762		0.13694	0.23396	0.09702	0.4147				654.238		0.54819	0.70186	0.15368	0.21895
660.37		0.14061	0.24635	0.10574	0.42923				655.726		0.54124	0.70081	0.15957	0.22769
661.978		0.14408	0.25837	0.11429	0.44236				657.215		0.54723	0.7112	0.16397	0.23055
663.586		0.14683	0.27159	0.12476	0.45937				658.703		0.54461	0.71371	0.1691	0.23694
665.194		0.14862	0.2838	0.13518	0.47633				660.191		0.53849	0.71797	0.17948	0.24999
666.802		0.15086	0.29641	0.14555	0.49104				661.679		0.52172	0.70695	0.18522	0.262
668.41		0.15358	0.30867	0.15508	0.50243				663.167		0.52231	0.71702	0.1947	0.27155
670.018		0.15685	0.32294	0.16609	0.51431				664.656		0.51147	0.72026	0.20879	0.28988
671.626		0.15994	0.34285	0.18291	0.53351				666.144		0.50263	0.72302	0.2204	0.30483
673.234		0.1634	0.36526	0.20186	0.55265				667.632		0.49574	0.72644	0.2307	0.31757
674.842		0.16879	0.3898	0.22101	0.56699				669.12		0.48504	0.73165	0.24661	0.33706
676.45		0.17586	0.41408	0.23822	0.5753				670.608		0.47747	0.73972	0.26225	0.35452
678.058		0.18233	0.43744	0.25511	0.58319				672.096		0.47263	0.74235	0.26972	0.36333
679.666		0.18977	0.45556	0.26579	0.58343				673.585		0.4689	0.75419	0.28529	0.37827
681.274		0.19692	0.47385	0.27694	0.58443				675.073		0.46298	0.76012	0.29714	0.39091
682.882		0.20184	0.47943	0.2776	0.57901				676.561		0.46668	0.77545	0.30877	0.39818
684.49		0.2028	0.48053	0.27773	0.57797				678.049		0.45825	0.7709	0.31264	0.40556
686.098		0.19959	0.46617	0.26658	0.57185				679.537		0.45876	0.76863	0.30987	0.40315
687.706		0.19315	0.44271	0.24956	0.56371				681.026		0.44725	0.75765	0.3104	0.40969
689.314		0.18531	0.41012	0.22481	0.54815				682.514		0.42802	0.72837	0.30035	0.41236
690.922		0.17625	0.37652	0.20027	0.5319				684.002		0.4092	0.68852	0.27932	0.40568
692.53		0.16668	0.34392	0.17723	0.51534				685.49		0.39604	0.66189	0.26585	0.40165
694.138		0.15898	0.32013	0.16114	0.50337				686.978		0.38056	0.62644	0.24588	0.3925
695.746		0.15225	0.29711	0.14487	0.48758				688.467		0.35435	0.58052	0.22617	0.3896
697.354		0.14636	0.27897	0.13261	0.47535				689.955		0.33061	0.53489	0.20429	0.38192
698.962		0.14329	0.26369	0.1204	0.4566				691.443		0.31996	0.50649	0.18653	0.36828
700.57		0.14047	0.24954	0.10907	0.43708				692.931		0.30121	0.47511	0.17389	0.36601
702.178		0.13859	0.2391	0.10052	0.42038				694.419		0.28889	0.45071	0.16183	0.35904
703.786		0.13715	0.22787	0.09072	0.39813				695.907		0.28138	0.43084	0.14946	0.3469
705.394		0.13317	0.2176	0.08444	0.38804				697.396		0.26797	0.40781	0.13984	0.3429
707.002		0.1309	0.21164	0.08075	0.38152				698.884		0.25516	0.38768	0.13251	0.34182
708.61		0.12899	0.20903	0.08005	0.38294				700.372		0.25017	0.37263	0.12246	0.32864
710.218		0.12589	0.2076	0.08172	0.39362				701.86		0.24519	0.36028	0.11509	0.31944
711.826		0.12246	0.20566	0.08321	0.40457				703.348		0.23851	0.35029	0.11178	0.31911
713.434		0.11963	0.20021	0.08058	0.40248				704.837		0.22743	0.33481	0.10738	0.32071
715.042		0.11616	0.19485	0.07869	0.40386				706.325		0.22089	0.32537	0.10448	0.3211
716.65		0.11288	0.18991	0.07703	0.4056				707.813		0.21963	0.31875	0.09912	0.31096
718.258		0.10976	0.18559	0.07583	0.4086				709.301		0.21815	0.31398	0.09583	0.3052
719.866		0.10669	0.18086	0.07417	0.4101				710.789		0.20894	0.30677	0.09782	0.31888
721.474		0.10477	0.17619	0.07142	0.40534				712.278		0.20235	0.29476	0.09241	0.31351
723.082		0.10335	0.17061	0.06726	0.39424				713.766		0.19831	0.28975	0.09144	0.31558
724.69		0.0992	0.16637	0.06717	0.40374				715.254		0.19415	0.28295	0.0888	0.31383
726.298		0.09635	0.16262	0.06627	0.4075				716.742		0.19129	0.27394	0.08265	0.30169
727.906		0.09373	0.15978	0.06604	0.41335				718.23		0.18548	0.26837	0.0829	0.30888
729.514		0.09032	0.15713	0.06681	0.42522				719.719		0.17725	0.25941	0.08216	0.31673
731.122		0.08654	0.15452	0.06797	0.43991				721.207		0.17197	0.25453	0.08256	0.32437
732.73		0.08347	0.15054	0.06706	0.4455				722.695		0.16938	0.25167	0.0823	0.327
734.338		0.08122	0.14747	0.06626	0.44929				724.183		0.16559	0.24937	0.08377	0.33594
735.946		0.07997	0.14433	0.06435	0.44589				725.671		0.16396	0.24583	0.08187	0.33304
737.554		0.07871	0.14184	0.06313	0.44508				727.159		0.16345	0.24013	0.07669	0.31934
739.162		0.07758	0.13972	0.06214	0.44473				728.648		0.15851	0.23573	0.07722	0.32757
740.77		0.07647	0.13673	0.06026	0.44072				730.136		0.15604	0.23145	0.07541	0.32581
742.378		0.07466	0.13101	0.05635	0.43013				731.624		0.15054	0.22499	0.07445	0.3309
743.986		0.07045	0.12559	0.05515	0.43911				733.112		0.14423	0.2181	0.07388	0.33872
745.594		0.0669	0.12073	0.05383	0.44587				734.6		0.1398	0.21476	0.07497	0.34907
747.202		0.06387	0.11664	0.05276	0.45237				736.089		0.13758	0.20905	0.07147	0.34187
748.81		0.0605	0.11354	0.05304	0.46712				737.577		0.12602	0.19932	0.0733	0.36774
750.418		0.05637	0.10999	0.05362	0.48752				739.065		0.1251	0.19584	0.07074	0.36121
752.026		0.05344	0.10546	0.05202	0.49328				740.553		0.12365	0.19135	0.0677	0.35378
753.634		0.0515	0.1005	0.04899	0.48752				742.041		0.11539	0.18399	0.0686	0.37283
755.242		0.05008	0.09519	0.04511	0.47388				743.53		0.11241	0.17633	0.06392	0.3625
756.85		0.04924	0.09014	0.0409	0.45372				745.018		0.10743	0.1724	0.06497	0.37684
758.458		0.04748	0.08641	0.03892	0.45047				746.506		0.10542	0.16527	0.05984	0.36211
760.066		0.04614	0.08235	0.03621	0.43968				747.994		0.09867	0.15728	0.05861	0.37266
761.674		0.04467	0.07906	0.03439	0.43497				749.482		0.0927	0.15052	0.05782	0.38411
763.282		0.04326	0.07531	0.03205	0.42563				750.97		0.08252	0.14161	0.05909	0.41728
764.89		0.04183	0.07063	0.0288	0.40773				752.459		0.08313	0.1336	0.05047	0.37774
766.498		0.03873	0.06581	0.02708	0.41146				753.947		0.07689	0.12894	0.05205	0.40369
768.106		0.0362	0.06142	0.02523	0.41074				755.435		0.07597	0.12168	0.04572	0.3757
769.714		0.03357	0.05667	0.02309	0.40754				756.923		0.07081	0.11669	0.04588	0.3932
		0.03145	0.05294	0.02149	0.40586				758.411		0.0671	0.11144	0.04434	0.39785
		0.02946	0.04953	0.02008	0.40532				759.9		0.06255	0.10611	0.04356	0.41052
		0.02759	0.04612	0.01853	0.40187				761.388		0.06026	0.09924	0.03898	0.39278
		0.02584	0.04348	0.01764	0.40573				762.876		0.0596	0.09403	0.03443	0.3662
		0.02422	0.0413	0.01708	0.41361				764.364		0.05244	0.08672	0.03429	0.39536
		0.02272	0.03957	0.01685	0.4259				765.852		0.05288	0.08401	0.03113	0.37058
									767.341		0.04408	0.07863	0.03455	0.43942
									768.829		0.04043	0.07373	0.03331	0.45175
									770.317		0.03928	0.06881	0.02953	0.42914
									771.805		0.03491	0.06529	0.03038	0.46537
									773.293		0.03613	0.06286	0.02673	0.42521
									774.781		0.03401	0.0591	0.02509	0.42457
									776.27		0.03416	0.05625	0.02208	0.39263
									777.758		0.03207	0.05416	0.0221	0.40798
									779.246		0.02958	0.05147	0.02188	0.42519

## Sheet: Figure 3d
Wavelength (nm)		Fo	Fm	Fv
611.058		0.00743	0.01255	0.00512
612.666		0.00803	0.01355	0.00552
614.274		0.01002	0.01545	0.00543
615.882		0.0119	0.01749	0.00559
617.49		0.0123	0.01975	0.00745
619.098		0.01309	0.02244	0.00935
620.706		0.01728	0.02576	0.00848
622.314		0.01946	0.02889	0.00943
623.922		0.02141	0.03283	0.01142
625.53		0.0266	0.03733	0.01073
627.138		0.028	0.04123	0.01323
628.746		0.02916	0.0467	0.01754
630.354		0.03565	0.05358	0.01794
631.962		0.03993	0.06119	0.02125
633.57		0.04465	0.06925	0.0246
635.178		0.0524	0.07591	0.02351
636.786		0.05535	0.08389	0.02854
638.394		0.06333	0.09271	0.02938
640.002		0.06899	0.10078	0.03179
641.61		0.07701	0.11379	0.03678
643.218		0.08559	0.12471	0.03912
644.826		0.09242	0.13526	0.04284
646.434		0.0973	0.14952	0.05223
648.042		0.10445	0.16138	0.05693
649.65		0.11651	0.17732	0.06081
651.258		0.12909	0.19223	0.06314
652.866		0.13152	0.20089	0.06937
654.474		0.13838	0.22089	0.08252
656.082		0.14422	0.23766	0.09344
657.69		0.15369	0.25561	0.10192
659.298		0.1593	0.26839	0.10909
660.906		0.16352	0.28265	0.11913
662.514		0.16752	0.29503	0.12751
664.122		0.17328	0.31381	0.14054
665.73		0.17427	0.33153	0.15726
667.338		0.17775	0.34195	0.1642
668.946		0.17725	0.35386	0.17661
670.554		0.1845	0.38699	0.20249
672.162		0.18989	0.40156	0.21167
673.77		0.19855	0.43677	0.23822
675.378		0.20144	0.46314	0.2617
676.986		0.20719	0.48401	0.27682
678.594		0.21875	0.50538	0.28663
680.202		0.21476	0.5188	0.30404
681.81		0.22359	0.54006	0.31647
683.418		0.22187	0.53257	0.3107
685.026		0.21915	0.51641	0.29727
686.634		0.21192	0.48796	0.27603
688.242		0.20151	0.46442	0.26291
689.85		0.18382	0.41678	0.23295
691.458		0.17081	0.38368	0.21287
693.066		0.16472	0.3615	0.19677
694.674		0.1627	0.34413	0.18143
696.282		0.16411	0.34282	0.17872
697.89		0.16228	0.33566	0.17338
699.498		0.16833	0.34291	0.17458
701.106		0.17999	0.36316	0.18317
702.714		0.18955	0.38182	0.19227
704.322		0.20202	0.40681	0.20479
705.93		0.21566	0.4323	0.21664
707.538		0.24042	0.47813	0.23772
709.146		0.2682	0.53355	0.26534
710.754		0.29155	0.58612	0.29457
712.362		0.32366	0.6464	0.32274
713.97		0.34412	0.68457	0.34046
715.578		0.36544	0.73044	0.365
717.186		0.38233	0.76777	0.38545
718.794		0.39974	0.8057	0.40596
720.402		0.41704	0.8318	0.41477
722.01		0.42515	0.85548	0.43033
723.618		0.43099	0.86537	0.43438
725.226		0.44002	0.87329	0.43327
726.834		0.45168	0.89568	0.44399
728.442		0.46077	0.90727	0.4465
730.05		0.46528	0.91015	0.44487
731.658		0.47411	0.9207	0.44659
733.266		0.48318	0.92534	0.44216
734.874		0.48465	0.91556	0.43091
736.482		0.49045	0.91058	0.42013
738.09		0.49932	0.9186	0.41928
739.698		0.50092	0.90369	0.40277
741.306		0.50696	0.90364	0.39667
742.914		0.49795	0.88961	0.39166
744.522		0.49427	0.87097	0.3767
746.13		0.48798	0.8434	0.35542
747.738		0.50258	0.86981	0.36723
749.346		0.47305	0.81488	0.34182
750.954		0.46278	0.78745	0.32467
752.562		0.44636	0.75476	0.3084
754.17		0.41032	0.69792	0.2876
755.778		0.39025	0.66186	0.27161
757.386		0.35193	0.58369	0.23176
758.994		0.33112	0.54672	0.2156
760.602		0.31834	0.52526	0.20692
762.21		0.28459	0.47111	0.18652
763.818		0.25912	0.42754	0.16842
765.426		0.25098	0.40985	0.15887
767.034		0.22861	0.36853	0.13992
768.642		0.20979	0.34185	0.13206
770.25		0.20097	0.32291	0.12194
771.858		0.19227	0.30172	0.10945
773.466		0.18572	0.28935	0.10363
775.074		0.17246	0.27264	0.10018
776.682		0.1669	0.2617	0.0948
778.29		0.16133	0.24938	0.08805
779.898		0.16234	0.245	0.08266
781.506		0.15108	0.23411	0.08303
783.114		0.15728	0.22382	0.06654
784.722		0.1518	0.21857	0.06678
786.33		0.14686	0.21973	0.07286
787.938		0.14699	0.21413	0.06714
789.546		0.14651	0.21188	0.06537
791.154		0.15054	0.207	0.05645
792.762		0.1489	0.20466	0.05576
794.37		0.14841	0.20215	0.05374
795.978		0.14807	0.19546	0.04739
797.586		0.14387	0.19653	0.05266
799.194		0.13964	0.18628	0.04664
800.802		0.12914	0.17829	0.04914
802.41		0.13009	0.17416	0.04408
804.018		0.12006	0.16338	0.04332
805.626		0.10623	0.16013	0.0539
807.234		0.11006	0.15602	0.04595
808.842		0.1022	0.15029	0.04809
810.45		0.1061	0.14916	0.04306
812.058		0.10586	0.15001	0.04415
813.666		0.09143	0.14013	0.04871
815.274		0.09156	0.13685	0.0453
816.882		0.08508	0.12283	0.03776
818.49		0.07039	0.11431	0.04392
820.098		0.06586	0.11106	0.0452
821.706		0.06807	0.10314	0.03506
823.314		0.06364	0.10244	0.0388
824.922		0.05925	0.09824	0.03899
826.53		0.0587	0.09023	0.03153
828.138		0.05221	0.08585	0.03364
829.746		0.0519	0.08003	0.02813
831.354		0.05142	0.07769	0.02627
832.962		0.04604	0.07497	0.02893
834.57		0.04286	0.07045	0.0276
836.178		0.03984	0.06542	0.02558
837.786		0.03744	0.05975	0.02231
839.394		0.03062	0.05675	0.02613

## Sheet: Figure 3e
Wavelength (nm)		Fo	Fm	Fv
601.159		0.00417	0.01036	0.00619
602.648		0.00614	0.01198	0.00584
604.136		0.00669	0.01432	0.00763
605.624		0.00901	0.01663	0.00761
607.112		0.01181	0.01946	0.00765
608.6		0.0142	0.02328	0.00908
610.089		0.01738	0.02671	0.00933
611.577		0.02266	0.03057	0.00792
613.065		0.02453	0.03483	0.0103
614.553		0.02777	0.03967	0.0119
616.041		0.03361	0.04591	0.01231
617.53		0.03954	0.05349	0.01395
619.018		0.04821	0.0614	0.01319
620.506		0.05471	0.0701	0.01539
621.994		0.06586	0.08128	0.01542
623.482		0.07586	0.09237	0.01651
624.97		0.08801	0.10607	0.01806
626.459		0.10236	0.12036	0.018
627.947		0.1186	0.13629	0.01769
629.435		0.14054	0.1578	0.01726
630.923		0.15242	0.17757	0.02515
632.411		0.17237	0.19917	0.0268
633.9		0.1999	0.22493	0.02503
635.388		0.22483	0.25321	0.02838
636.876		0.24439	0.28321	0.03881
638.364		0.27671	0.31519	0.03848
639.852		0.30368	0.34663	0.04295
641.341		0.32501	0.37636	0.05135
642.829		0.34843	0.40711	0.05868
644.317		0.3663	0.43916	0.07286
645.805		0.38461	0.46822	0.08361
647.293		0.40106	0.49649	0.09543
648.781		0.42331	0.52401	0.1007
650.27		0.44033	0.55936	0.11903
651.758		0.46036	0.59553	0.13517
653.246		0.475	0.62463	0.14963
654.734		0.48708	0.65351	0.16643
656.222		0.48869	0.67675	0.18806
657.711		0.49914	0.70333	0.2042
659.199		0.50357	0.72246	0.2189
660.687		0.49692	0.73909	0.24217
662.175		0.48878	0.75058	0.2618
663.663		0.48618	0.77636	0.29018
665.152		0.4789	0.79698	0.31808
666.64		0.47151	0.80749	0.33599
668.128		0.46784	0.82295	0.35511
669.616		0.45127	0.84302	0.39174
671.104		0.43818	0.85438	0.4162
672.593		0.42781	0.86904	0.44123
674.081		0.41834	0.89599	0.47765
675.569		0.40713	0.92395	0.51682
677.057		0.40327	0.94603	0.54275
678.545		0.39586	0.95639	0.56052
680.033		0.38742	0.96908	0.58166
681.522		0.37687	0.97155	0.59468
683.01		0.36009	0.95061	0.59052
684.498		0.34662	0.92254	0.57592
685.986		0.34088	0.8945	0.55362
687.474		0.32649	0.8461	0.51962
688.963		0.30379	0.77488	0.4711
690.451		0.2827	0.71313	0.43044
691.939		0.27602	0.66805	0.39203
693.427		0.26345	0.62963	0.36618
694.915		0.25587	0.59624	0.34038
696.404		0.24938	0.57041	0.32103
697.892		0.24404	0.55071	0.30667
699.38		0.24021	0.5425	0.30229
700.868		0.24421	0.54836	0.30415
702.356		0.24321	0.56499	0.32178
703.845		0.25389	0.58656	0.33267
705.333		0.2572	0.60927	0.35207
706.821		0.26343	0.64269	0.37926
708.309		0.27608	0.68407	0.40799
709.797		0.28866	0.73337	0.4447
711.285		0.29849	0.77445	0.47596
712.774		0.30125	0.80524	0.50399
714.262		0.30811	0.84344	0.53533
715.75		0.31024	0.86883	0.55858
717.238		0.31636	0.89089	0.57454
718.726		0.31371	0.90586	0.59215
720.215		0.31285	0.90369	0.59084
721.703		0.30404	0.89818	0.59414
723.191		0.30553	0.89555	0.59002
724.679		0.29821	0.89576	0.59755
726.167		0.29435	0.88358	0.58923
727.656		0.2834	0.86172	0.57832
729.144		0.27375	0.83713	0.56338
730.632		0.26795	0.80775	0.53979
732.12		0.25071	0.77192	0.52121
733.608		0.24517	0.73653	0.49136
735.096		0.23624	0.71333	0.47709
736.585		0.22256	0.6833	0.46075
738.073		0.20622	0.65353	0.44732
739.561		0.20586	0.63251	0.42665
741.049		0.19478	0.60888	0.4141
742.537		0.18782	0.58032	0.3925
744.026		0.18022	0.55099	0.37077
745.514		0.16691	0.53008	0.36317
747.002		0.16331	0.50749	0.34418
748.49		0.15046	0.47901	0.32855
749.978		0.13934	0.45106	0.31171
751.467		0.13406	0.41954	0.28548
752.955		0.12574	0.39208	0.26634
754.443		0.12373	0.36617	0.24244
755.931		0.11406	0.34081	0.22676
757.419		0.10599	0.31964	0.21365
758.907		0.10114	0.29833	0.19719
760.396		0.09335	0.28115	0.1878
761.884		0.09096	0.26541	0.17445
763.372		0.08664	0.24925	0.16262
764.86		0.07791	0.23337	0.15546
766.348		0.07783	0.22028	0.14245
767.837		0.07408	0.20868	0.1346
769.325		0.06808	0.20012	0.13204
770.813		0.06101	0.18994	0.12893
772.301		0.06303	0.1804	0.11736
773.789		0.06387	0.17448	0.11061
775.278		0.05982	0.16886	0.10904
776.766		0.05673	0.16183	0.10511
778.254		0.05445	0.15555	0.1011
779.742		0.0528	0.15583	0.10303
781.23		0.05351	0.15621	0.1027
782.719		0.06104	0.15163	0.0906
784.207		0.05998	0.1485	0.08852
785.695		0.0551	0.14704	0.09193
787.183		0.04923	0.14312	0.09389
788.671		0.04859	0.14003	0.09144
790.159		0.0424	0.13762	0.09522
791.648		0.04875	0.13461	0.08586
793.136		0.04852	0.13359	0.08507
794.624		0.04677	0.1329	0.08613
796.112		0.04339	0.13123	0.08783
797.6		0.04226	0.13053	0.08827
799.089		0.04229	0.13109	0.0888
800.577		0.04624	0.12871	0.08247
802.065		0.04038	0.12639	0.08601
803.553		0.04232	0.12585	0.08353
805.041		0.03992	0.12462	0.0847
806.53		0.03799	0.11914	0.08115
808.018		0.03648	0.11623	0.07976
809.382		0.0379	0.11445	0.07655
			0.11314

## Sheet: Figure 3f
Wavelength (nm)		Fo	Fm	Fv	Fv/Fm after 400 nm excitation				Wavelength (nm)		Fo	Fm	Fv	Fv/Fm after 577 nm excitation
611.058		0.00743	0.01255	0.00512	0.40821				601.159		0.00417	0.01036	0.00619	0.58091
612.666		0.00803	0.01355	0.00552	0.4075				602.648		0.00614	0.01198	0.00584	0.45167
614.274		0.01002	0.01545	0.00543	0.3512				604.136		0.00669	0.01432	0.00763	0.50569
615.882		0.0119	0.01749	0.00559	0.31959				605.624		0.00901	0.01663	0.00761	0.43266
617.49		0.0123	0.01975	0.00745	0.3771				607.112		0.01181	0.01946	0.00765	0.34736
619.098		0.01309	0.02244	0.00935	0.41656				608.6		0.0142	0.02328	0.00908	0.35973
620.706		0.01728	0.02576	0.00848	0.32928				610.089		0.01738	0.02671	0.00933	0.31776
622.314		0.01946	0.02889	0.00943	0.3265				611.577		0.02266	0.03057	0.00792	0.22338
623.922		0.02141	0.03283	0.01142	0.34772				613.065		0.02453	0.03483	0.0103	0.2649
625.53		0.0266	0.03733	0.01073	0.28732				614.553		0.02777	0.03967	0.0119	0.26439
627.138		0.028	0.04123	0.01323	0.32082				616.041		0.03361	0.04591	0.01231	0.22748
628.746		0.02916	0.0467	0.01754	0.37563				617.53		0.03954	0.05349	0.01395	0.22064
630.354		0.03565	0.05358	0.01794	0.33472				619.018		0.04821	0.0614	0.01319	0.18288
631.962		0.03993	0.06119	0.02125	0.34736				620.506		0.05471	0.0701	0.01539	0.17359
633.57		0.04465	0.06925	0.0246	0.3552				621.994		0.06586	0.08128	0.01542	0.15471
635.178		0.0524	0.07591	0.02351	0.30974				623.482		0.07586	0.09237	0.01651	0.13828
636.786		0.05535	0.08389	0.02854	0.34018				624.97		0.08801	0.10607	0.01806	0.12891
638.394		0.06333	0.09271	0.02938	0.31687				626.459		0.10236	0.12036	0.018	0.11867
640.002		0.06899	0.10078	0.03179	0.31542				627.947		0.1186	0.13629	0.01769	0.07933
641.61		0.07701	0.11379	0.03678	0.32322				629.435		0.14054	0.1578	0.01726	0.07083
643.218		0.08559	0.12471	0.03912	0.31371				630.923		0.15242	0.17757	0.02515	0.10812
644.826		0.09242	0.13526	0.04284	0.3167				632.411		0.17237	0.19917	0.0268	0.09721
646.434		0.0973	0.14952	0.05223	0.34929				633.9		0.1999	0.22493	0.02503	0.07304
648.042		0.10445	0.16138	0.05693	0.35275				635.388		0.22483	0.25321	0.02838	0.0768
649.65		0.11651	0.17732	0.06081	0.34292				636.876		0.24439	0.28321	0.03881	0.10344
651.258		0.12909	0.19223	0.06314	0.32845				638.364		0.27671	0.31519	0.03848	0.09118
652.866		0.13152	0.20089	0.06937	0.34533				639.852		0.30368	0.34663	0.04295	0.09791
654.474		0.13838	0.22089	0.08252	0.37356				641.341		0.32501	0.37636	0.05135	0.11352
656.082		0.14422	0.23766	0.09344	0.39318				642.829		0.34843	0.40711	0.05868	0.11983
657.69		0.15369	0.25561	0.10192	0.39874				644.317		0.3663	0.43916	0.07286	0.14739
659.298		0.1593	0.26839	0.10909	0.40647				645.805		0.38461	0.46822	0.08361	0.1607
660.906		0.16352	0.28265	0.11913	0.42147				647.293		0.40106	0.49649	0.09543	0.17844
662.514		0.16752	0.29503	0.12751	0.4322				648.781		0.42331	0.52401	0.1007	0.17506
664.122		0.17328	0.31381	0.14054	0.44784				650.27		0.44033	0.55936	0.11903	0.19319
665.73		0.17427	0.33153	0.15726	0.47434				651.758		0.46036	0.59553	0.13517	0.21521
667.338		0.17775	0.34195	0.1642	0.48019				653.246		0.475	0.62463	0.14963	0.22564
668.946		0.17725	0.35386	0.17661	0.4991				654.734		0.48708	0.65351	0.16643	0.24728
670.554		0.1845	0.38699	0.20249	0.52325				656.222		0.48869	0.67675	0.18806	0.26662
672.162		0.18989	0.40156	0.21167	0.52711				657.711		0.49914	0.70333	0.2042	0.28446
673.77		0.19855	0.43677	0.23822	0.54541				659.199		0.50357	0.72246	0.2189	0.2956
675.378		0.20144	0.46314	0.2617	0.56506				660.687		0.49692	0.73909	0.24217	0.32633
676.986		0.20719	0.48401	0.27682	0.57193				662.175		0.48878	0.75058	0.2618	0.34127
678.594		0.21875	0.50538	0.28663	0.56716				663.663		0.48618	0.77636	0.29018	0.36674
680.202		0.21476	0.5188	0.30404	0.58605				665.152		0.4789	0.79698	0.31808	0.39656
681.81		0.22359	0.54006	0.31647	0.58599				666.64		0.47151	0.80749	0.33599	0.41335
683.418		0.22187	0.53257	0.3107	0.58339				668.128		0.46784	0.82295	0.35511	0.42599
685.026		0.21915	0.51641	0.29727	0.57564				669.616		0.45127	0.84302	0.39174	0.46199
686.634		0.21192	0.48796	0.27603	0.56569				671.104		0.43818	0.85438	0.4162	0.4854
688.242		0.20151	0.46442	0.26291	0.56611				672.593		0.42781	0.86904	0.44123	0.50264
689.85		0.18382	0.41678	0.23295	0.55894				674.081		0.41834	0.89599	0.47765	0.52825
691.458		0.17081	0.38368	0.21287	0.55481				675.569		0.40713	0.92395	0.51682	0.55477
693.066		0.16472	0.3615	0.19677	0.54433				677.057		0.40327	0.94603	0.54275	0.57237
694.674		0.1627	0.34413	0.18143	0.52721				678.545		0.39586	0.95639	0.56052	0.58418
696.282		0.16411	0.34282	0.17872	0.52131				680.033		0.38742	0.96908	0.58166	0.59858
697.89		0.16228	0.33566	0.17338	0.51653				681.522		0.37687	0.97155	0.59468	0.61425
699.498		0.16833	0.34291	0.17458	0.50911				683.01		0.36009	0.95061	0.59052	0.62517
701.106		0.17999	0.36316	0.18317	0.50438				684.498		0.34662	0.92254	0.57592	0.62749
702.714		0.18955	0.38182	0.19227	0.50356				685.986		0.34088	0.8945	0.55362	0.62401
704.322		0.20202	0.40681	0.20479	0.5034				687.474		0.32649	0.8461	0.51962	0.62485
705.93		0.21566	0.4323	0.21664	0.50114				688.963		0.30379	0.77488	0.4711	0.61919
707.538		0.24042	0.47813	0.23772	0.49718				690.451		0.2827	0.71313	0.43044	0.61226
709.146		0.2682	0.53355	0.26534	0.49732				691.939		0.27602	0.66805	0.39203	0.5948
710.754		0.29155	0.58612	0.29457	0.50258				693.427		0.26345	0.62963	0.36618	0.5895
712.362		0.32366	0.6464	0.32274	0.49928				694.915		0.25587	0.59624	0.34038	0.57733
713.97		0.34412	0.68457	0.34046	0.49733				696.404		0.24938	0.57041	0.32103	0.56858
715.578		0.36544	0.73044	0.365	0.4997				697.892		0.24404	0.55071	0.30667	0.56041
717.186		0.38233	0.76777	0.38545	0.50203				699.38		0.24021	0.5425	0.30229	0.55665
718.794		0.39974	0.8057	0.40596	0.50386				700.868		0.24421	0.54836	0.30415	0.55102
720.402		0.41704	0.8318	0.41477	0.49864				702.356		0.24321	0.56499	0.32178	0.56356
722.01		0.42515	0.85548	0.43033	0.50303				703.845		0.25389	0.58656	0.33267	0.56259
723.618		0.43099	0.86537	0.43438	0.50196				705.333		0.2572	0.60927	0.35207	0.57048
725.226		0.44002	0.87329	0.43327	0.49613				706.821		0.26343	0.64269	0.37926	0.58199
726.834		0.45168	0.89568	0.44399	0.49571				708.309		0.27608	0.68407	0.40799	0.5865
728.442		0.46077	0.90727	0.4465	0.49214				709.797		0.28866	0.73337	0.4447	0.59734
730.05		0.46528	0.91015	0.44487	0.48879				711.285		0.29849	0.77445	0.47596	0.61049
731.658		0.47411	0.9207	0.44659	0.48505				712.774		0.30125	0.80524	0.50399	0.61901
733.266		0.48318	0.92534	0.44216	0.47783				714.262		0.30811	0.84344	0.53533	0.63073
734.874		0.48465	0.91556	0.43091	0.47065				715.75		0.31024	0.86883	0.55858	0.63992
736.482		0.49045	0.91058	0.42013	0.46138				717.238		0.31636	0.89089	0.57454	0.64185
738.09		0.49932	0.9186	0.41928	0.45644				718.726		0.31371	0.90586	0.59215	0.65376
739.698		0.50092	0.90369	0.40277	0.44569				720.215		0.31285	0.90369	0.59084	0.65448
741.306		0.50696	0.90364	0.39667	0.43897				721.703		0.30404	0.89818	0.59414	0.66225
742.914		0.49795	0.88961	0.39166	0.44026				723.191		0.30553	0.89555	0.59002	0.65831
744.522		0.49427	0.87097	0.3767	0.43251				724.679		0.29821	0.89576	0.59755	0.66803
746.13		0.48798	0.8434	0.35542	0.42142				726.167		0.29435	0.88358	0.58923	0.66952
747.738		0.50258	0.86981	0.36723	0.42219				727.656		0.2834	0.86172	0.57832	0.67402
749.346		0.47305	0.81488	0.34182	0.41948				729.144		0.27375	0.83713	0.56338	0.67658
750.954		0.46278	0.78745	0.32467	0.41231				730.632		0.26795	0.80775	0.53979	0.67265
752.562		0.44636	0.75476	0.3084	0.40861				732.12		0.25071	0.77192	0.52121	0.68108
754.17		0.41032	0.69792	0.2876	0.41208				733.608		0.24517	0.73653	0.49136	0.67024
755.778		0.39025	0.66186	0.27161	0.41037				735.096		0.23624	0.71333	0.47709	0.67307
757.386		0.35193	0.58369	0.23176	0.39705				736.585		0.22256	0.6833	0.46075	0.67967
758.994		0.33112	0.54672	0.2156	0.39435				738.073		0.20622	0.65353	0.44732	0.68771
760.602		0.31834	0.52526	0.20692	0.39394				739.561		0.20586	0.63251	0.42665	0.67831
762.21		0.28459	0.47111	0.18652	0.39592				741.049		0.19478	0.60888	0.4141	0.68464
763.818		0.25912	0.42754	0.16842	0.39393				742.537		0.18782	0.58032	0.3925	0.68238
765.426		0.25098	0.40985	0.15887	0.38763				744.026		0.18022	0.55099	0.37077	0.67719
767.034		0.22861	0.36853	0.13992	0.37968				745.514		0.16691	0.53008	0.36317	0.68882
768.642		0.20979	0.34185	0.13206	0.38632				747.002		0.16331	0.50749	0.34418	0.68442
770.25		0.20097	0.32291	0.12194	0.37762				748.49		0.15046	0.47901	0.32855	0.69137
771.858		0.19227	0.30172	0.10945	0.36274				749.978		0.13934	0.45106	0.31171	0.69841
773.466		0.18572	0.28935	0.10363	0.35814				751.467		0.13406	0.41954	0.28548	0.6876
775.074		0.17246	0.27264	0.10018	0.36744				752.955		0.12574	0.39208	0.26634	0.68594
776.682		0.1669	0.2617	0.0948	0.36224				754.443		0.12373	0.36617	0.24244	0.67047
778.29		0.16133	0.24938	0.08805	0.35308				755.931		0.11406	0.34081	0.22676	0.67183
779.898		0.16234	0.245	0.08266	0.33738				757.419		0.10599	0.31964	0.21365	0.67619
781.506		0.15108	0.23411	0.08303	0.35468				758.907		0.10114	0.29833	0.19719	0.66762
783.114		0.15728	0.22382	0.06654	0.29731				760.396		0.09335	0.28115	0.1878	0.67408
784.722		0.1518	0.21857	0.06678	0.30551				761.884		0.09096	0.26541	0.17445	0.66384
786.33		0.14686	0.21973	0.07286	0.33161				763.372		0.08664	0.24925	0.16262	0.6603
787.938		0.14699	0.21413	0.06714	0.31355				764.86		0.07791	0.23337	0.15546	0.67221
789.546		0.14651	0.21188	0.06537	0.30852				766.348		0.07783	0.22028	0.14245	0.65369
791.154		0.15054	0.207	0.05645	0.27273				767.837		0.07408	0.20868	0.1346	0.64948
792.762		0.1489	0.20466	0.05576	0.27245				769.325		0.06808	0.20012	0.13204	0.66519
794.37		0.14841	0.20215	0.05374	0.26586				770.813		0.06101	0.18994	0.12893	0.68501
795.978		0.14807	0.19546	0.04739	0.24246				772.301		0.06303	0.1804	0.11736	0.65453
797.586		0.14387	0.19653	0.05266	0.26795				773.789		0.06387	0.17448	0.11061	0.63765
799.194		0.13964	0.18628	0.04664	0.25038				775.278		0.05982	0.16886	0.10904	0.64997
800.802		0.12914	0.17829	0.04914	0.27565				776.766		0.05673	0.16183	0.10511	0.65578
802.41		0.13009	0.17416	0.04408	0.25307				778.254		0.05445	0.15555	0.1011	0.65072
804.018		0.12006	0.16338	0.04332	0.26517				779.742		0.0528	0.15583	0.10303	0.65906
805.626		0.10623	0.16013	0.0539	0.3366				781.23		0.05351	0.15621	0.1027	0.66074
807.234		0.11006	0.15602	0.04595	0.29454				782.719		0.06104	0.15163	0.0906	0.60149
808.842		0.1022	0.15029	0.04809	0.31997				784.207		0.05998	0.1485	0.08852	0.59626
810.45		0.1061	0.14916	0.04306	0.2887				785.695		0.0551	0.14704	0.09193	0.62858
812.058		0.10586	0.15001	0.04415	0.29429				787.183		0.04923	0.14312	0.09389	0.65904
813.666		0.09143	0.14013	0.04871	0.34757				788.671		0.04859	0.14003	0.09144	0.65442
815.274		0.09156	0.13685	0.0453	0.33098				790.159		0.0424	0.13762	0.09522	0.69472
816.882		0.08508	0.12283	0.03776	0.30737				791.648		0.04875	0.13461	0.08586	0.6391
818.49		0.07039	0.11431	0.04392	0.38419				793.136		0.04852	0.13359	0.08507	0.63706
820.098		0.06586	0.11106	0.0452	0.40702				794.624		0.04677	0.1329	0.08613	0.64937
821.706		0.06807	0.10314	0.03506	0.33996				796.112		0.04339	0.13123	0.08783	0.67101
823.314		0.06364	0.10244	0.0388	0.37875				797.6		0.04226	0.13053	0.08827	0.67465
824.922		0.05925	0.09824	0.03899	0.39686				799.089		0.04229	0.13109	0.0888	0.6792
826.53		0.0587	0.09023	0.03153	0.34942				800.577		0.04624	0.12871	0.08247	0.64325
828.138		0.05221	0.08585	0.03364	0.39188				802.065		0.04038	0.12639	0.08601	0.68179
829.746		0.0519	0.08003	0.02813	0.3515				803.553		0.04232	0.12585	0.08353	0.66248
831.354		0.05142	0.07769	0.02627	0.33817				805.041		0.03992	0.12462	0.0847	0.68512
832.962		0.04604	0.07497	0.02893	0.38591				806.53		0.03799	0.11914	0.08115	0.68421
834.57		0.04286	0.07045	0.0276	0.39169				808.018		0.03648	0.11623	0.07976	0.6877
836.178		0.03984	0.06542	0.02558	0.39099				809.382		0.0379	0.11445	0.07655	0.67072
837.786		0.03744	0.05975	0.02231	0.37335				--		--	0.11314	--	--
839.394		0.03062	0.05675	0.02613	0.46042
